# Supplementary material for: Allele-specific RNA imaging shows that allelic imbalances can arise in tissues through transcriptional bursting
Source: PLoS Genet. 2019 Jan 9;15(1):e1007874. doi: 10.1371/journal.pgen.1007874 (PMC6342324; doi:10.1371/journal.pgen.1007874)
Supplement: S1 Table — Xist was imaged using CalFluor610 (guide probe), Cy3 (BL6) and Cy5 (JF1) and allelic identity was determined using an automated pipeline as described in the Methods. (XLSX) [file pgen.1007874.s012.xlsx]

## Sheet: Sheet1
Table S1. Allelic calls for Xist kidney data
Name	genotype	number of JF1 spots	number of BL6 spots
329BL6	BL6 homozygous	411	24392
418BL6	BL6 homozygous	139	29357
423BL6	BL6 homozygous	124	16349
410BxJ	BxJ heterozygous	16333	13582
418BxJ	BxJ heterozygous	12805	13827
423BxJ	BxJ heterozygous	8775	13624
605BxJ	BxJ heterozygous	7889	14803
605JxB	JxB heterozygous	10568	14181
410JAX	JF1 homozygous	7198	1040
418JF1	JF1 homozygous	15022	1155
