# Supplementary material for: Allele-specific RNA imaging shows that allelic imbalances can arise in tissues through transcriptional bursting
Source: PLoS Genet. 2019 Jan 9;15(1):e1007874. doi: 10.1371/journal.pgen.1007874 (PMC6342324; doi:10.1371/journal.pgen.1007874)
Supplement: S2 Table — For each tissue we indicate which cluster size has the closest variance at a given subdivision size. A summary of this data is presented in Fig 2A. (XLSX) [file pgen.1007874.s013.xlsx]

## Sheet: modellingFit
Table S2. Closest matching modeled cluster size for Xist at different sized subdivisions
	BxJ410	BxJ418	BxJ423	BxJ605	JxB605
Div6	4	8	5	1	3
Div7	5	3	9	2	4
Div8	6	3	5	5	3
Div9	5	4	3	2	3
Div10	4	2	3	4	2
Div11	1	4	3	1	3
Div12	3	4	3	1	3
Div13	4	5	3	3	2
Div14	3	3	2	2	2
Div15	2	3	3	2	2
Div16	3	3	2	3	2
