# Supplementary material for: Allele-specific RNA imaging shows that allelic imbalances can arise in tissues through transcriptional bursting
Source: PLoS Genet. 2019 Jan 9;15(1):e1007874. doi: 10.1371/journal.pgen.1007874 (PMC6342324; doi:10.1371/journal.pgen.1007874)
Supplement: S3 Table — Using at least 10 randomly selected tiles we indicate what manual assignments we would have given the computationally identified Xist foci. (XLSX) [file pgen.1007874.s014.xlsx]

## Sheet: Sheet1
Table S3. Comparison of manual and automatic detection of Xist foci
	2017.06.05. BxJ		2017.04.18. BxJ*§		2017.06.05. JxB		2017.04.23. BxJ§		2017.04.10 BxJ*§
	Number	Percent	Number	Percent	Number	Percent	Number	Percent	Number	Percent
Total # of spots	891	1	1412	1	1186	1	1195	1	462	1
Real	790	0.886644	1173	0.830737	1094	0.922428	1105	0.924686	453	0.980519
Not real	101	0.113356	239	0.169263	92	0.0775717	90	0.0753138	9	0.0194805
Correct Cy3 (BL6)	216	0.273418	586	0.499574	455	0.415905	350	0.316742	212	0.467991
Correct Cy5 (JF1)	560	0.708861	445	0.379369	621	0.567642	728	0.658824	195	0.430464
Incorrect Cy3 (BL6)	3	0.00379747	5	0.00426257	0	0	6	0.00542986	1	0.00220751
Incorrect Cy5 (JF1)	0	0	21	0.0179028	4	0.00365631	5	0.00452489	16	0.0353201
Unclassified Cy3	9	0.0113924	28	0.0238704	12	0.0109689	7	0.00633484	7	0.0154525
Unclassified Cy5	2	0.00253165	88	0.0750213	2	0.00182815	9	0.0081448	22	0.0485651
real BL6 %	0.278351		0.56838		0.422862		0.324675		0.520885
computationally assigned BL6 %	0.288608		0.527707		0.426874		0.328507		0.485651
real JF1 %	0.721649		0.43162		0.577138		0.675325		0.479115
computatationally assigned JF1 %	0.711392		0.472293		0.573126		0.671493		0.514349
* technical replicates
§ littermates
