# Supplementary material for: Allele-specific RNA imaging shows that allelic imbalances can arise in tissues through transcriptional bursting
Source: PLoS Genet. 2019 Jan 9;15(1):e1007874. doi: 10.1371/journal.pgen.1007874 (PMC6342324; doi:10.1371/journal.pgen.1007874)
Supplement: S4 Table — We show the name and genomic location of genes tested, the strains interrogated and the number of SNP probes used. We also indicate which final colocalization radius we selected, and what the overall colocalization rate as well the unique colocalization rate were at that radius. (XLSX) [file pgen.1007874.s015.xlsx]

## Sheet: Sheet1
Table S2. Overview of autosomal genes
Gene	chr location (mm10)	strains tested	Number of SNP probes	reason of interest	selected final radius*	mean colocalisation (%)	mean unique colocalisation (%)
Churc1	chr12:76,765,573-76,783,178	BL6, JF1	2	random monoallelic expression	1.4	0.151454	0.0307754
Aqp11	chr7:97,726,379-97,738,247	BL6, CAST	3	KO mice with polycystic kidney phenotype	1.4	0.115168	0.0318615
Prcp	chr7:92,875,253-92,934,581	BL6, CAST	3	possible allelic bias	1.6	0.0701992	0.00568356
Stard5	chr7:83,632,017-83,642,328	BL6, CAST	6	possible allelic bias	1.3	0.229397	0.140201
Aebp1 in kidney	chr11:5,861,866-5,872,248	BL6, JF1	7	random monoallelic expression	1	0.540364	0.415996
Mpp5	chr12:78,748,947-78,840,713	BL6, JF1	13	haploinsufficient in kidney	1	0.655742	0.461402
Lyplal1	chr1:186,087,732-186,117,310	BL6, JF1	14	random monoallelic expression	1.2	0.615956	0.357084
Podxl	chr6:31,519,493-31,563,937	BL6, JF1	16	podocyte marker	1.3	0.705637	0.497373
*radius was selected by visual inspection of the colocalization rates for real and pixelshifted data, selecting the radius where the difference in unique colocalization rate was the greatest between the two (see methods).
