# Supplementary material for: Allele-specific RNA imaging shows that allelic imbalances can arise in tissues through transcriptional bursting
Source: PLoS Genet. 2019 Jan 9;15(1):e1007874. doi: 10.1371/journal.pgen.1007874 (PMC6342324; doi:10.1371/journal.pgen.1007874)
Supplement: S5 Table — (XLSX) [file pgen.1007874.s016.xlsx]

## Sheet: Lyplal1
Genotype	BL6HOM	BL6HOM	BL6HOM	BxJ (HET)	BxJ (HET)	BxJ (HET)	JxB (HET)*	JxB (HET)	JF1HOM	JF1HOM
Number of cells analysed	104	37	123	117	86	104	67	75	121	60
Average RNA per cell	3.49038	3.13514	2.62602	2.05983	3.87209	2.64423	1.92537	2.44	5.24793	3.18333
Mean colocalization rate	0.662434	0.683977	0.692315	0.684605	0.598133	0.572596	0.379709	0.491778	0.768048	0.624656
Mean unique colocalization rate	0.650911	0.666184	0.662731	0.575102	0.494664	0.50728	0.361052	0.437651	0.484294	0.505218
correlation between 2 alleles	0.212276	0.164563	0.0878811	-0.42335	0.503409	-0.215701	-0.505165	-0.359504	0.57032	-0.121458
3-color	6	3	9	30	38	16	2	11	173	32
BL6 Lyplal1 SNPs	232	68	196	61	84	80	38	42	50	12
JF1 Lyplal1 SNPs	2	3	7	65	88	67	10	45	267	80
undetec	123	42	111	85	123	112	79	85	145	67
3-color	1.65289	2.58621	2.78638	12.4481	11.4114	5.81818	1.55039	6.01093	27.2441	16.7539
BL6 Lyplal1 SNPs	63.9118	58.6207	60.6811	25.3112	25.2252	29.0909	29.4574	22.9508	7.87402	6.28272
JF1 Lyplal1 SNPs	0.550964	2.58621	2.16718	26.971	26.4264	24.3636	7.75194	24.5902	42.0472	41.8848
undetec	33.8843	36.2069	34.3653	35.2697	36.9369	40.7273	61.2403	46.4481	22.8346	35.0785
experiment ID	Lyplal1/SingleCellKidneyData/20180110_BL6HOM_kidney_sample1_Lyplal1_CF610_BL6_Cy5_JF1_Cy3_WGA_A488/	Lyplal1/SingleCellKidneyData/20180110_BL6HOM_kidney_sample2_Lyplal1_CF610_BL6_Cy5_JF1_Cy3_WGA_A488/	Lyplal1/SingleCellKidneyData/20180117_BL6HOM_kidney_Lyplal1_CF610_BL6_Cy5_JF1_Cy3_WGA_A488/	Lyplal1/SingleCellKidneyData/20170927_BxJ_kidney_Lyplal1_CF610_BL6_Cy5_JF1_Cy3/	Lyplal1/SingleCellKidneyData/20180124_BxJ_sample579_kidney_Lyplal1_CF610_BL6_Cy5_JF1_Cy3_WGA_A488/	Lyplal1/SingleCellKidneyData/20180124_BxJ_sample645_kidney_Lyplal1_CF610_BL6_Cy5_JF1_Cy3_WGA_A488/	Lyplal1/SingleCellKidneyData/20170926_JxB_kidney_Lyplal1_CF610_BL6_Cy5_JF1_Cy3/	Lyplal1/SingleCellKidneyData/20180117_JxB_kidney_Lyplal1_CF610_BL6_Cy5_JF!_Cy3_WGA_A488/	Lyplal1/SingleCellKidneyData/20180117_JAX5_kidney_Lyplal1_CF610_BL6_Cy5_JF1_Cy3_WGA_A488/	Lyplal1/SingleCellKidneyData/20180110_JAX1_kidney_Lyplal1_CF610_BL6_Cy5_JF1_Cy3_WGA_A488/
*experiments were excluded because of low colocalization rate

## Sheet: Aebp1
Genotype	BL6HOM	BL6HOM	BL6HOM	BL6HOM*	BxJ (HET)	BxJ (HET)	BxJ (HET)	BxJ (HET)	BxJ (HET)*	BxJ (HET)	JxB (HET)*	JxB (HET)	JxB (HET)	JxB (HET)	JF1HOM	JF1HOM	JF1HOM
Number of cells analysed	40	32	167	158	96	103	54	36	90	63	37	92	91	112	116	218	31
Average RNA per cell	5.25	1.90625	3.70659	2.20886	2.69792	4.07767	3.64815	3.77778	2.27778	2.36508	4.13514	5.11957	4.40659	3.52679	3.56034	2.66972	2.29032
Mean colocalization rate	0.631977	0.397396	0.44182	0.264836	0.401079	0.602328	0.57596	0.59834	0.36963	0.462736	0.0680148	0.580452	0.639847	0.487827	0.436363	0.533015	0.410606
Mean unique colocalization rate	0.488988	0.369271	0.398532	0.23102	0.365303	0.524454	0.508001	0.576505	0.354444	0.430726	0.0602927	0.552456	0.600276	0.457133	0.39062	0.498932	0.396628
correlation between 2 alleles	-0.0505204	0.0256495	0.325454	-0.106601	0.0447971	0.0295412	-0.156925	0.634894	-0.677191	-0.524298	-0.552158	0.620795	0.284432	-0.0565115	0.404066	0.0526861	0.0616114
3-color	34	4	54	16	14	41	19	10	5	9	2	28	23	21	26	25	2
BL6 Aebp1 SNPs	100	24	276	90	58	126	36	28	30	27	2	138	100	72	14	20	2
JF1 Aebp1 SNPs	10	4	34	18	46	116	65	64	42	43	11	142	152	132	184	287	30
undetec	66	29	255	225	141	137	77	34	128	70	138	163	126	170	189	250	37
3-color	16.1905	6.55738	8.72375	4.58453	5.40541	9.7619	9.64467	7.35294	2.43902	6.04027	1.30719	5.9448	5.73566	5.31646	6.2954	4.29553	2.8169
BL6 Aebpl1 SNPs	47.619	39.3443	44.588	25.788	22.3938	30	18.2741	20.5882	14.6341	18.1208	1.30719	29.2994	24.9377	18.2278	3.38983	3.43643	2.8169
JF1 Aebp1 SNPs	4.7619	6.55738	5.49273	5.15759	17.7606	27.619	32.9949	47.0588	20.4878	28.8591	7.18954	30.1486	37.9052	33.4177	44.5521	49.3127	42.2535
undetec	31.4286	47.541	41.1955	64.4699	54.4402	32.619	39.0863	25	62.439	46.9799	90.1961	34.6072	31.4214	43.038	45.7627	42.9553	52.1127
experiment ID	Aebp1/SingleCellKidneyData/20161025_BL6HOM_kidney_Aebp1_CF610_BL6_Cy3_JF1_Cy5_GAPDH_Alexa700_WGA_A488/	Aebp1/SingleCellKidneyData/20170418_BL6HOM_kidney_Aebp1_CF610_BL6_Cy3_JF1_Cy5_WGAandGAPDH_A88/	Aebp1/SingleCellKidneyData/20170521_BL6HOM_kidney_Aebp1_CF610_BL6_Cy3_JF1_Cy5/	Aebp1/SingleCellKidneyData/20170522_BL6HOM_kidney_Aebp1_CF610_BL6_Cy5_JF1_Cy5/	Aebp1/SingleCellKidneyData/20161108_BL6xJF1_kidney_Aebp1_CF610_BL6_Cy3_JF1_Cy5_introns_A488_GAPDH_Alexa700/	Aebp1/SingleCellKidneyData/20161108_BL6xJF1_kidney_Aebp1_CF610_BL6_Cy3_JF1_Cy5_introns_A700_WGA_Alexa488/	Aebp1/SingleCellKidneyData/20161017_BL6xJF1_kidney_Aebp1_CF610_BL6_Cy3_JF1_Cy5_WGA_A488/	Aebp1/SingleCellKidneyData/20161023_BL6xJF1_kidney_Aebp1_CF610_BL6_Cy3_JF1_Cy5_GAPDH_Alexa700_WGA_A488/	Aebp1/SingleCellKidneyData/20170418_BxJfemale_kidney_Aebp1_CF610_BL6_Cy3_JF1_Cy5_WGAandGAPDH_A88/	Aebp1/SingleCellKidneyData/20170418_BxJmale_kidney_Aebp1_CF610_BL6_Cy3_JF1_Cy5_WGAandGAPDH_A88/	Aebp1/SingleCellKidneyData/20161023_JF1xBL6_kidney_Aebp1_CF610_BL6_Cy3_JF1_Cy5_GAPDH_Alexa700_WGA_A488/	Aebp1/SingleCellKidneyData/20161108_JF1xBL6_kidney_Aebp1_CF610_BL6_Cy3_JF1_Cy5_introns_A700_WGA_Alexa488/	Aebp1/SingleCellKidneyData/20170605_JxB_kidney_male_Aebp1_CF610_BL6_Cy3_JF1_Cy5_WGA_A488/	Aebp1/SingleCellKidneyData/20170605_JxB_kidney_female_Aebp1_CF610_BL6_Cy3_JF1_Cy5_WGA_A488/	Aebp1/SingleCellKidneyData/20170522_JF1HOM_kidney_Aebp1_CF610_BL6_Cy5_JF1_Cy5/	Aebp1/SingleCellKidneyData/20170521_JF1HOM_kidney_Aebp1_CF610_BL6_Cy3_JF1_Cy5/	Aebp1/SingleCellKidneyData/20170418_JF1HOM_kidney_Aebp1_CF610_BL6_Cy3_JF1_Cy5_WGAandGAPDH_A88/
*experiments were excluded because of low colocalization rate

## Sheet: Mpp5
Genotype	BL6HOM	BL6HOM	BL6HOM	BxJ (HET)	BxJ (HET)	JxB (HET)	JF1HOM	JF1HOM
Number of cells analysed	80	125	145	133	107	227	180	107
Average RNA per cell	2.4875	2.32	2.05517	3.03759	3.14019	2.68282	2.58333	2.35514
Mean colocalization rate	0.713095	0.50115	0.441352	0.697153	0.626282	0.618943	0.623746	0.784713
Mean unique colocalization rate	0.652262	0.462325	0.37176	0.620862	0.574092	0.560447	0.563956	0.627398
correlation between 2 alleles	-0.0926311	-0.0989418	-0.276467	0.168808	0.500417	0.0920853	0.170267	0.00259528
3-color	13	20	23	33	25	46	34	40
BL6 Mpp5 SNPs	143	143	109	146	106	188	25	7
JF1 Mpp5 SNPs	2	9	21	106	97	176	231	163
undetec	41	118	145	119	108	199	175	42
3-color	6.53266	6.89655	7.71812	8.16832	7.44048	7.55337	7.31183	15.873
BL6 Mpp5 SNPs	71.8593	49.3103	36.5772	36.1386	31.5476	30.8703	5.37634	2.77778
JF1 Mpp5 SNPs	1.00503	3.10345	7.04698	26.2376	28.869	28.8998	49.6774	64.6825
undetec	20.603	40.6897	48.6577	29.4554	32.1429	32.6765	37.6344	16.6667
experiment ID	Mpp5/SingleCellKidneyData/20170927_BL6HOM_kidney_Mpp5_CF610_BL6_Cy3_JF1_Cy5/	Mpp5/SingleCellKidneyData/20170521_BL6HOM_kidney_Mpp5_CF610_BL6_Cy3_JF1_Cy5/	Mpp5/SingleCellKidneyData/20170920_BL6HOM_kidney_Mpp5_CF610_BL6_Cy3_JF1_Cy5/	Mpp5/SingleCellKidneyData/20170912_BxJ_kidney_Mpp5_CF610_BL6_Cy3_JF1_Cy5/	Mpp5/SingleCellKidneyData/20170518_BxJ_kidney_Mpp5_CF610_BL6_Cy3_JF1_Cy5_WGA_A488/	Mpp5/SingleCellKidneyData/20170912_JxB_kidney_Mpp5_CF610_BL6_Cy3_JF1_Cy5/	Mpp5/SingleCellKidneyData/20170920_JF1HOM_kidney_Mpp5_CF610_BL6_Cy3_JF1_Cy5/	Mpp5/SingleCellKidneyData/20170521_JF1HOM_kidney_Mpp5_CF610_BL6_Cy3_JF1_Cy5/
