# Supplementary material for: Allele-specific RNA imaging shows that allelic imbalances can arise in tissues through transcriptional bursting
Source: PLoS Genet. 2019 Jan 9;15(1):e1007874. doi: 10.1371/journal.pgen.1007874 (PMC6342324; doi:10.1371/journal.pgen.1007874)
Supplement: S6 Table — (XLSX) [file pgen.1007874.s017.xlsx]

## Sheet: Sheet1
probe_name	sequence	gene	probe_type	allele
mAebp1_noUTR_1	aactccgaaaggaagccttc	Aebp1	guide_probe	-
mAebp1_noUTR_2	cagttgagaacttctttcct	Aebp1	guide_probe	-
mAebp1_noUTR_3	taatcctccttctctatctg	Aebp1	guide_probe	-
mAebp1_noUTR_5	ggtgggggaaataatagtcc	Aebp1	guide_probe	-
mAebp1_noUTR_7	agtagtcatcttcattggca	Aebp1	guide_probe	-
mAebp1_noUTR_8	ctgaagcccacaaagaaggt	Aebp1	guide_probe	-
mAebp1_noUTR_9	tagccattggtgtacatcac	Aebp1	guide_probe	-
mAebp1_noUTR_10	tccacatttccatagaaggt	Aebp1	guide_probe	-
mAebp1_noUTR_11	gatgaaacgggccacaactg	Aebp1	guide_probe	-
mAebp1_noUTR_12	tccaggtgagtggatagatg	Aebp1	guide_probe	-
mAebp1_noUTR_13	tgcgtagtagctgtagacag	Aebp1	guide_probe	-
mAebp1_noUTR_14	ctgtatgtgcgagtgattgt	Aebp1	guide_probe	-
mAebp1_noUTR_15	ttgtctgagatttccattgc	Aebp1	guide_probe	-
mAebp1_noUTR_16	tactcctggcataggtattg	Aebp1	guide_probe	-
mAebp1_noUTR_17	gtcctcgaagatgtcaaagc	Aebp1	guide_probe	-
mAebp1_noUTR_18	gcaagttattgtttgggacc	Aebp1	guide_probe	-
mAebp1_noUTR_19	gacaggtaacgttcagggat	Aebp1	guide_probe	-
mAebp1_noUTR_21	gccatgtcatagggataaga	Aebp1	guide_probe	-
mAebp1_noUTR_22	aatagcgtgatctggagtct	Aebp1	guide_probe	-
mAebp1_noUTR_23	gaggcaaatgagatggccag	Aebp1	guide_probe	-
mAebp1_noUTR_24	gtgcaggtagctaaagtcat	Aebp1	guide_probe	-
mAebp1_noUTR_25	tatacggagagctccagaca	Aebp1	guide_probe	-
mAebp1_noUTR_26	ccaatatcgtagtccacatt	Aebp1	guide_probe	-
mAebp1_noUTR_27	atcgagccaggatgaagttg	Aebp1	guide_probe	-
mAebp1_noUTR_28	gtcaactcggagaatgggac	Aebp1	guide_probe	-
mAebp1_noUTR_29	tagaattgaggcgacgcagt	Aebp1	guide_probe	-
mAebp1_noUTR_30	gtggtagtgggtagaacttc	Aebp1	guide_probe	-
mAebp1_SNP3_BL6	GCGTCAGCAGTGCCAGGAGGCCG	Aebp1	SNP_probe	BL6
mAebp1_SNP6_BL6	ATCATAGTTGGGGATCACGTAGC	Aebp1	SNP_probe	BL6
mAebp1_SNP7_BL6	CTCAGGGAGCTCGCTCAGCACAG	Aebp1	SNP_probe	BL6
mAebp1_SNP9_BL6	tgcgtgtgtcctgcaccaggt	Aebp1	SNP_probe	BL6
mAebp1_SNP10_BL6	CAGCACAAAGGGGTTCTTCTCCA	Aebp1	SNP_probe	BL6
mAebp1_SNP11_BL6	ctgcggtagaattgaggcgacgca	Aebp1	SNP_probe	BL6
mAebp1_SNP13_BL6	gtgagtggaaatgtaaggcctgtgtc	Aebp1	SNP_probe	BL6
mAebp1_SNP3_JF1	GCGCCAGCAGTGCCAGGAGGCCG	Aebp1	SNP_probe	JF1
mAebp1_SNP6_JF1	ATCGTAGTTGGGGATCACGTAGC	Aebp1	SNP_probe	JF1
mAebp1_SNP7_JF1	CTCGGGGAGCTCGCTCAGCACAG	Aebp1	SNP_probe	JF1
mAebp1_SNP9_JF1	tgcgcgtgtcctgcaccaggt	Aebp1	SNP_probe	JF1
mAebp1_SNP10_JF1	CAGTACAAAGGGGTTCTTCTCCA	Aebp1	SNP_probe	JF1
mAebp1_SNP11_JF1	ctgccgtagaattgaggcgacgca	Aebp1	SNP_probe	JF1
mAebp1_SNP13_JF1	gtgaatggaaatgtaaggcctgtgtc	Aebp1	SNP_probe	JF1
mAebp1_introns_1	caacttgggcgacctcaaaa	Aebp1	intron_probe	-
mAebp1_introns_2	gaatcacaatttcccactcg	Aebp1	intron_probe	-
mAebp1_introns_3	aagcttgccactaagagact	Aebp1	intron_probe	-
mAebp1_introns_4	ttagttctgaccatctcaga	Aebp1	intron_probe	-
mAebp1_introns_5	acgattgcataagaggctcg	Aebp1	intron_probe	-
mAebp1_introns_6	gagggccatgaaaaacagct	Aebp1	intron_probe	-
mAebp1_introns_7	ggaatgatgaatggtgcctt	Aebp1	intron_probe	-
mAebp1_introns_8	gagagcaggacagatctaca	Aebp1	intron_probe	-
mAebp1_introns_9	caatgtccagaacgtcttgg	Aebp1	intron_probe	-
mAebp1_introns_10	ggtgcggagaatttaatggc	Aebp1	intron_probe	-
mAebp1_introns_11	ggttcccgttgaaactcaaa	Aebp1	intron_probe	-
mAebp1_introns_12	ctaattcacatgtctgccta	Aebp1	intron_probe	-
mAebp1_introns_13	gctctgaagtagtgagttca	Aebp1	intron_probe	-
mAebp1_introns_14	acatccagagtgaacagcag	Aebp1	intron_probe	-
mAebp1_introns_15	ggaaactgaggttagccatt	Aebp1	intron_probe	-
mAebp1_introns_16	atcagagcctaatctgtgtg	Aebp1	intron_probe	-
mAebp1_introns_17	gacagagctctcacctataa	Aebp1	intron_probe	-
mAebp1_introns_18	cagaggaaagcaggagggac	Aebp1	intron_probe	-
mAebp1_introns_19	ctgtttgtaggagctcttac	Aebp1	intron_probe	-
mAebp1_introns_20	aagtccatgggttatagtgt	Aebp1	intron_probe	-
mAebp1_introns_21	tgatccccaactatgatgat	Aebp1	intron_probe	-
mAebp1_introns_22	cacagctcactctgaggaaa	Aebp1	intron_probe	-
mAebp1_introns_23	ctcgagagtctaagaccaca	Aebp1	intron_probe	-
mAebp1_introns_24	agataacagtggcctagtga	Aebp1	intron_probe	-
mAebp1_introns_25	ctgtggaggtaggatggaag	Aebp1	intron_probe	-
mAebp1_introns_26	gtctgcatctaaggacttga	Aebp1	intron_probe	-
mAebp1_introns_27	tgtcaaagtcaggggttagg	Aebp1	intron_probe	-
mAebp1_introns_28	agagacttagagacacccat	Aebp1	intron_probe	-
mAebp1_introns_29	ttcaggtccagtagaatgtc	Aebp1	intron_probe	-
mAebp1_introns_30	ccagtctaaagcccagaaag	Aebp1	intron_probe	-
mAebp1_introns_31	agggtcagactttgagatct	Aebp1	intron_probe	-
mAebp1_introns_32	cctatggggaggaagaatcg	Aebp1	intron_probe	-
mAebp1_introns_33	ctggagcatgcagataagga	Aebp1	intron_probe	-
mAebp1_introns_34	ggctaagctagggatacatg	Aebp1	intron_probe	-
mAebp1_introns_35	tggaaggatcaggtttgagc	Aebp1	intron_probe	-
mAebp1_introns_36	aaaagaggccagtcaggttg	Aebp1	intron_probe	-
mAebp1_introns_37	ctgtatgctgcaagagtcta	Aebp1	intron_probe	-
mAebp1_introns_38	catgaagctgaggaaggctg	Aebp1	intron_probe	-
mAebp1_introns_39	agctgctggataccaagaat	Aebp1	intron_probe	-
mAebp1_introns_40	taacagggctatggagcatg	Aebp1	intron_probe	-
mAebp1_introns_41	tgtggagcagacacaatcga	Aebp1	intron_probe	-
mAebp1_introns_42	tactagtttcctccctaaag	Aebp1	intron_probe	-
mAebp1_introns_43	atgggaagaggcaggtaact	Aebp1	intron_probe	-
mAebp1_introns_44	ggagacatgacgtcactgac	Aebp1	intron_probe	-
mAebp1_introns_45	tgcaagcaaaaccatcggtc	Aebp1	intron_probe	-
mAebp1_introns_46	cacctagagattcgatgtct	Aebp1	intron_probe	-
mAebp1_introns_47	ggaaggcaggtaaagctgta	Aebp1	intron_probe	-
mAebp1_introns_48	ttggggagactcactactac	Aebp1	intron_probe	-
mAebp1_SNP3_t8	CGGCCTCCTGGCACTG	Aebp1	mask	-
mAebp1_SNP6_t7	GCTACGTGATCCCCAA	Aebp1	mask	-
mAebp1_SNP7_t8	CTGTGCTGAGCGAGC	Aebp1	mask	-
mAebp1_SNP8_t7	CGAGTTCCGCTACACA	Aebp1	mask	-
mAebp1_SNP9_t7	acctggtgcaggac	Aebp1	mask	-
mAebp1_SNP10_t7	TGGAGAAGAACCCCTT	Aebp1	mask	-
mAebp1_SNP11_t7	tgcgtcgcctcaattct	Aebp1	mask	-
mAebp1_SNP13_t7	gacacaggccttacatttc	Aebp1	mask	-
mAqp11_exons_1	ctgtgcagatgtgacctgag	Aqp11	guide_probe	-
mAqp11_exons_2	agcacgaacagcagcattag	Aqp11	guide_probe	-
mAqp11_exons_3	agaaactccaggacgaaggc	Aqp11	guide_probe	-
mAqp11_exons_4	gcagcagagctggaaggtag	Aqp11	guide_probe	-
mAqp11_exons_5	tagatcagtgtcagagtcca	Aqp11	guide_probe	-
mAqp11_exons_6	gccatgcaccaaggaaaaga	Aqp11	guide_probe	-
mAqp11_exons_7	ccagaatcatctgcatcatc	Aqp11	guide_probe	-
mAqp11_exons_8	taaccagctgagccaacaac	Aqp11	guide_probe	-
mAqp11_exons_9	ttatgcagtacctgctgcac	Aqp11	guide_probe	-
mAqp11_exons_10	tacttggtcagactcaggct	Aqp11	guide_probe	-
mAqp11_exons_11	taagatcctttcgtcgtaat	Aqp11	guide_probe	-
mAqp11_exons_12	tgtggatgggattcctgcaa	Aqp11	guide_probe	-
mAqp11_exons_13	atgatcgctttggacatgtc	Aqp11	guide_probe	-
mAqp11_exons_14	ataaaggagcagatggcctc	Aqp11	guide_probe	-
mAqp11_exons_15	ctcctggaagtgcagtagag	Aqp11	guide_probe	-
mAqp11_exons_16	tggatgcgaagcttggttcg	Aqp11	guide_probe	-
mAqp11_exons_17	aaaaggtgatgagtgcagcc	Aqp11	guide_probe	-
mAqp11_exons_18	cgctgggttaaacaatgctc	Aqp11	guide_probe	-
mAqp11_exons_19	cgtcaaagcacggaaagtgc	Aqp11	guide_probe	-
mAqp11_exons_20	tgaggatcatcatcagcaca	Aqp11	guide_probe	-
mAqp11_exons_22	gagtctttgggagtggttac	Aqp11	guide_probe	-
mAqp11_exons_23	tttggagggtgctcagattg	Aqp11	guide_probe	-
mAqp11_exons_24	cagtaatttgaagtccaggt	Aqp11	guide_probe	-
mAqp11_exons_25	gagaaatacaggctacctca	Aqp11	guide_probe	-
mAqp11_SNP1-t7	gccgcctcctttcc	Aqp11	mask	-
mAqp11_SNP2-t7	tgtattaaatgctgctagaaaa	Aqp11	mask	-
mAqp11_SNP3-t9	tccttccatggctgcata	Aqp11	mask	-
mAqp11-BL6_SNP1	gggcgggggaaaggaggcggc	Aqp11	SNP_probe	BL6
mAqp11-BL6_SNP2	atgagccttttctagcagcatttaataca	Aqp11	SNP_probe	BL6
mAqp11-BL6_SNP3	tttgattgttatgcagccatggaagga	Aqp11	SNP_probe	BL6
mAqp11-CAST_SNP1	gggccggggaaaggaggcggc	Aqp11	SNP_probe	CAST
mAqp11-CAST_SNP2	atgaaccttttctagcagcatttaataca	Aqp11	SNP_probe	CAST
mAqp11-CAST_SNP3	tttggttgttatgcagccatggaagga	Aqp11	SNP_probe	CAST
mChurc1_1	tcacgcagttttcggagaac	Churc1	guide_probe	-
mChurc1_2	acgatccattctccagacag	Churc1	guide_probe	-
mChurc1_3	cagcctgcgaagttcagtaa	Churc1	guide_probe	-
mChurc1_4	tgtgatcagcataaagtccc	Churc1	guide_probe	-
mChurc1_5	gatgacagttcttacacaga	Churc1	guide_probe	-
mChurc1_6	atactcgtgtctggctacta	Churc1	guide_probe	-
mChurc1_7	attcatccatgatgctgaat	Churc1	guide_probe	-
mChurc1_8	acaacagacacagcatggta	Churc1	guide_probe	-
mChurc1_9	atagtatcttcagctttgcc	Churc1	guide_probe	-
mChurc1_10	ggggtcatcagggagaatac	Churc1	guide_probe	-
mChurc1_11	agaacagcagagtcatctgc	Churc1	guide_probe	-
mChurc1_SNP3_BL6	accatgggaggcttagaacagcaga	Churc1	SNP_probe	BL6
mChurc1_SNP6_BL6	accattaggcttgctattttttttaaagatt	Churc1	SNP_probe	BL6
mChurc1_SNP3_JF1	accacgggaggcttagaacagcaga	Churc1	SNP_probe	JF1
mChurc1_SNP6_JF1	accactaggcttgctattttttttaaagatt	Churc1	SNP_probe	JF1
mChurc1_SNP1_SNP2_t9	CCGAAAACTGCGTGA	Churc1	mask	-
mChurc1_SNP3_t8	tctgctgttctaagcct	Churc1	mask	-
mChurc1_SNP6_t9	aatctttaaaaaaaatagcaag	Churc1	mask	-
mGAPDH_evens_1	cactttgccactgcaaatgg	Gapdh	guide_probe	-
mGAPDH_evens_2	agaccatgtagttgaggtca	Gapdh	guide_probe	-
mGAPDH_evens_3	ttgactgtgccgttgaattt	Gapdh	guide_probe	-
mGAPDH_evens_4	ctcctggaagatggtgatgg	Gapdh	guide_probe	-
mGAPDH_evens_5	ccagtagactccacgacata	Gapdh	guide_probe	-
mGAPDH_evens_6	ggagatgatgacccttttgg	Gapdh	guide_probe	-
mGAPDH_evens_7	agttgtcatatttctcgtgg	Gapdh	guide_probe	-
mGAPDH_evens_8	ctaagcagttggtggtgcag	Gapdh	guide_probe	-
mGAPDH_evens_9	catgagcccttccacaatgc	Gapdh	guide_probe	-
mGAPDH_evens_10	ccatccacagtcttctgggt	Gapdh	guide_probe	-
mGAPDH_evens_11	ttcagctctgggatgacctt	Gapdh	guide_probe	-
mGAPDH_evens_12	gatccacgacggacacattg	Gapdh	guide_probe	-
mGAPDH_evens_13	cttcaccaccttcttgatgt	Gapdh	guide_probe	-
mGAPDH_evens_14	cctcagtgtagcccaagatg	Gapdh	guide_probe	-
mGAPDH_evens_15	catcgaaggtggaagagtgg	Gapdh	guide_probe	-
mGAPDH_evens_16	taccaggaaatgagcttgac	Gapdh	guide_probe	-
mGAPDH_evens_17	catgtaggccatgaggtcca	Gapdh	guide_probe	-
mGAPDH_odds_1	caatacggccaaatccgttc	Gapdh	guide_probe	-
mGAPDH_odds_2	ggtcgttgatggcaacaatc	Gapdh	guide_probe	-
mGAPDH_odds_3	tgagtggagtcatactggaa	Gapdh	guide_probe	-
mGAPDH_odds_4	tgatgacaagcttcccattc	Gapdh	guide_probe	-
mGAPDH_odds_5	accccatttgatgttagtgg	Gapdh	guide_probe	-
mGAPDH_odds_6	cttctccatggtggtgaaga	Gapdh	guide_probe	-
mGAPDH_odds_7	cacacccatcacaaacatgg	Gapdh	guide_probe	-
mGAPDH_odds_8	tgcattgctgacaatcttga	Gapdh	guide_probe	-
mGAPDH_odds_9	agttgtcatggatgaccttg	Gapdh	guide_probe	-
mGAPDH_odds_10	cagtgatggcatggactgtg	Gapdh	guide_probe	-
mGAPDH_odds_11	gatgcagggatgatgttctg	Gapdh	guide_probe	-
mGAPDH_odds_12	taggaacacggaaggccatg	Gapdh	guide_probe	-
mGAPDH_odds_13	catacttggcaggtttctcc	Gapdh	guide_probe	-
mGAPDH_odds_14	cttcagtgggccctcagatg	Gapdh	guide_probe	-
mGAPDH_odds_15	ttgaagtcgcaggagacaac	Gapdh	guide_probe	-
mGAPDH_odds_16	gttgtcattgagagcaatgc	Gapdh	guide_probe	-
mGAPDH_odds_17	gctgtagccgtattcattgt	Gapdh	guide_probe	-
mLyplal1_1	cggaggagagatggcaaggc	Lyplal1	guide_probe	-
mLyplal1_2	acaacgcggcaggtgaacag	Lyplal1	guide_probe	-
mLyplal1_3	aagatcagcgaggcactgtg	Lyplal1	guide_probe	-
mLyplal1_4	tttagcacgtgcttgatcca	Lyplal1	guide_probe	-
mLyplal1_5	gtgctggaatgttaagtctt	Lyplal1	guide_probe	-
mLyplal1_8	ctgtcaaaccacacattgga	Lyplal1	guide_probe	-
mLyplal1_9	gcagtccatagatattttaa	Lyplal1	guide_probe	-
mLyplal1_10	caattgattcaaggtgttct	Lyplal1	guide_probe	-
mLyplal1_12	gccagtttttacttcttcat	Lyplal1	guide_probe	-
mLyplal1_13	tgcagcctcccatagaaaat	Lyplal1	guide_probe	-
mLyplal1_14	atctgggtgacttctgtatg	Lyplal1	guide_probe	-
mLyplal1_15	gcagaactaggttatctgca	Lyplal1	guide_probe	-
mLyplal1_16	ttcggaagactgtgaaacgt	Lyplal1	guide_probe	-
mLyplal1_17	ccttgtgagaatccatgact	Lyplal1	guide_probe	-
mLyplal1_19	ccttaatttttgtgaggatc	Lyplal1	guide_probe	-
mLyplal1_20	gtataatataggggcacggg	Lyplal1	guide_probe	-
mLyplal1_22	aggcgatgctataacactgt	Lyplal1	guide_probe	-
mLyplal1_26	cattggcaccaagaaagcag	Lyplal1	guide_probe	-
mLyplal1_27	agtgtaggattctgtatcgc	Lyplal1	guide_probe	-
mLyplal1_29	aacagattgggcagggcaaa	Lyplal1	guide_probe	-
mLyplal1_30	ggcagtgaataattttcaca	Lyplal1	guide_probe	-
mLyplal1_31	actcatcatgggactagaca	Lyplal1	guide_probe	-
mLyplal1_33	tctttgtgtgtttattacca	Lyplal1	guide_probe	-
mLyplal1_SNP1_BL6	cgtcacggggccgcgcgcg	Lyplal1	SNP_probe	BL6
mLyplal1_SNP2_BL6	agggggccgttggataaatgatcttt	Lyplal1	SNP_probe	BL6
mLyplal1_SNP4_BL6	tcaaccaatccactgagcacttgaca	Lyplal1	SNP_probe	BL6
mLyplal1_SNP5_BL6	gtgacttctgtatgctaaatgcatcgc	Lyplal1	SNP_probe	BL6
mLyplal1_SNP6_BL6	atatgctggtcaggaatcattcactct	Lyplal1	SNP_probe	BL6
mLyplal1_SNP7_BL6	aatggaagatgaacaatcaatatgctggtcagg	Lyplal1	SNP_probe	BL6
mLyplal1_SNP8_BL6	gttgaatgaaaatagacagatatgcaatttcattt	Lyplal1	SNP_probe	BL6
mLyplal1_SNP9_BL6	tgaacagttgacattcactacatgatgatttac	Lyplal1	SNP_probe	BL6
mLyplal1_SNP11_BL6	accttagggtggatgtttgcacc	Lyplal1	SNP_probe	BL6
mLyplal1_SNP12_BL6	GAATGGAAGGTGCTAAAGCCACA	Lyplal1	SNP_probe	BL6
mLyplal1_SNP13_BL6	tgcataactgggcctcaggggc	Lyplal1	SNP_probe	BL6
mLyplal1_SNP14_BL6	actatgaagccaccagaacaaacaagatgaag	Lyplal1	SNP_probe	BL6
mLyplal1_SNP16_BL6	tctgaaagtcagtaaattatttattcataatttatttgt	Lyplal1	SNP_probe	BL6
mLyplal1_SNP17_BL6	taagactaaattactcatcatgggactagaca	Lyplal1	SNP_probe	BL6
mLyplal1_SNP1_JF1	cgtctcggggccgcgcgcg	Lyplal1	SNP_probe	JF1
mLyplal1_SNP2_JF1	agggagccgttggataaatgatcttt	Lyplal1	SNP_probe	JF1
mLyplal1_SNP4_JF1	tcaatcaatccactgagcacttgaca	Lyplal1	SNP_probe	JF1
mLyplal1_SNP5_JF1	gtgatttctgtatgctaaatgcatcgc	Lyplal1	SNP_probe	JF1
mLyplal1_SNP6_JF1	atatactggtcaggaatcattcactct	Lyplal1	SNP_probe	JF1
mLyplal1_SNP7_JF1	aatgtaagatgaacaatcaatatgctggtcagg	Lyplal1	SNP_probe	JF1
mLyplal1_SNP8_JF1	gttgcatgaaaatagacagatatgcaatttcattt	Lyplal1	SNP_probe	JF1
mLyplal1_SNP9_JF1	tgaatagttgacattcactacatgatgatttac	Lyplal1	SNP_probe	JF1
mLyplal1_SNP11_JF1	acctcagggtggatgtttgcacc	Lyplal1	SNP_probe	JF1
mLyplal1_SNP13_JF1	tgcagaactgggcctcaggggc	Lyplal1	SNP_probe	JF1
mLyplal1_SNP14_JF1	actacgaagccaccagaacaaacaagatgaag	Lyplal1	SNP_probe	JF1
mLyplal1_SNP16_JF1	tctgcaagtcagtaaattatttattcataatttatttgt	Lyplal1	SNP_probe	JF1
mLyplal1_SNP17_JF1	taagcctaaattactcatcatgggactagaca	Lyplal1	SNP_probe	JF1
mLyplal1_SNP1_t7	cgcgcgcggccc	Lyplal1	mask	-
mLyplal1_SNP2_t7	aaagatcatttatccaacg	Lyplal1	mask	-
mLyplal1_SNP3_t8	CTCCTCTGAAGGGAG	Lyplal1	mask	-
mLyplal1_SNP4_t8	tgtcaagtgctcagtgga	Lyplal1	mask	-
mLyplal1_SNP5_t8	gcgatgcatttagcataca	Lyplal1	mask	-
mLyplal1_SNP6_t8	agagtgaatgattcctgac	Lyplal1	mask	-
mLyplal1_SNP7_t10	cctgaccagcatattgattgttc	Lyplal1	mask	-
mLyplal1_SNP8_t10	aaatgaaattgcatatctgtctatt	Lyplal1	mask	-
mLyplal1_SNP9_t9	gtaaatcatcatgtagtgaatgtc	Lyplal1	mask	-
mLyplal1_SNP10_t8	CATTGAGGGGGCACAC	Lyplal1	mask	-
mLyplal1_SNP11_t7	ggtgcaaacatccacc	Lyplal1	mask	-
mLyplal1_SNP12_t8	TGTGGCTTTAGCACC	Lyplal1	mask	-
mLyplal1_SNP13_t7	gcccctgaggcccag	Lyplal1	mask	-
mLyplal1_SNP14_t10	cttcatcttgtttgttctggtg	Lyplal1	mask	-
mLyplal1_SNP16_t10	acaaataaattatgaataaataatttac	Lyplal1	mask	-
mLyplal1_SNP17_t10	tgtctagtcccatgatgagta	Lyplal1	mask	-
mMpp5_mm10_1	aatccagaaactcccgattc	Mpp5	guide_probe	-
mMpp5_mm10_2	gttacatgcccattcatata	Mpp5	guide_probe	-
mMpp5_mm10_3	tctaactgtgcacttcttcg	Mpp5	guide_probe	-
mMpp5_mm10_4	ttccagtctttggaggaatt	Mpp5	guide_probe	-
mMpp5_mm10_5	tgttcacagcatagtgagga	Mpp5	guide_probe	-
mMpp5_mm10_6	catgtgtactgtgacagcat	Mpp5	guide_probe	-
mMpp5_mm10_7	caaggcagttagttcttgtc	Mpp5	guide_probe	-
mMpp5_mm10_8	gatttcaatgccgttgatct	Mpp5	guide_probe	-
mMpp5_mm10_9	tacagtttctttggcaggag	Mpp5	guide_probe	-
mMpp5_mm10_10	atctgaggggtcatagtcaa	Mpp5	guide_probe	-
mMpp5_mm10_11	ttctgtggaccgatcaagat	Mpp5	guide_probe	-
mMpp5_mm10_12	cagatgcaaagcggtctttt	Mpp5	guide_probe	-
mMpp5_mm10_13	cttgccagagttgattactt	Mpp5	guide_probe	-
mMpp5_mm10_14	ccgaagtctctcttgtgaag	Mpp5	guide_probe	-
mMpp5_mm10_15	ggcggtttgccaaataaagt	Mpp5	guide_probe	-
mMpp5_mm10_16	cttctctcaatcccatgaag	Mpp5	guide_probe	-
mMpp5_mm10_17	aaactcctgatgtccttttc	Mpp5	guide_probe	-
mMpp5_mm10_18	cccgttagcatgaacattta	Mpp5	guide_probe	-
mMpp5_mm10_19	ggcttgagacgactacaagg	Mpp5	guide_probe	-
mMpp5_mm10_20	agtgtcattccagtgtttag	Mpp5	guide_probe	-
mMpp5_mm10_21	gacatcaacaccaactgctt	Mpp5	guide_probe	-
mMpp5_mm10_22	cttgccagccaactacaaaa	Mpp5	guide_probe	-
mMpp5_mm10_23	ccaagaatgtgcttattcct	Mpp5	guide_probe	-
mMpp5_mm10_24	agtgctgacaaggcgttaac	Mpp5	guide_probe	-
mMpp5_mm10_25	atttaatcccttacgtgcta	Mpp5	guide_probe	-
mMpp5_mm10_26	attcctgaggggaaaaccag	Mpp5	guide_probe	-
mMpp5_mm10_27	tcacaaagctctactgacca	Mpp5	guide_probe	-
mMpp5_mm10_28	gtgtgagagtcttgatagca	Mpp5	guide_probe	-
mMpp5_mm10_29	ttttctgtaagtggctaggg	Mpp5	guide_probe	-
mMpp5_mm10_30	gtacttccttgtttggattt	Mpp5	guide_probe	-
mMpp5_mm10_31	aatccctgcttcatattttc	Mpp5	guide_probe	-
mMpp5_mm10_32	cagtggctaccttcattaag	Mpp5	guide_probe	-
mMpp5_SNP1-t9	cgggagtttctggattcttt	Mpp5	mask	-
mMpp5_SNP3-t8	agatacacaatgctgtcac	Mpp5	mask	-
mMpp5_SNP5-t8	gagcccattacagatgagag	Mpp5	mask	-
mMpp5_SNP6-t7	gactatgacccctcagat	Mpp5	mask	-
mMpp5_SNP7-t9	tcatcatgatgaactttattt	Mpp5	mask	-
mMpp5_SNP8-t9	tagccttaacgctgagagt	Mpp5	mask	-
mMpp5_SNP9-t13	tgaatattaacattatttaacatttaa	Mpp5	mask	-
mMpp5_SNP10-t11	tcttaaacaactgacttggt	Mpp5	mask	-
mMpp5_SNP11-t7	gggcatggaaatgcacgc	Mpp5	mask	-
mMpp5_SNP12-t7	aaaaataaaaaaatagagaatg	Mpp5	mask	-
mMpp5_SNP13-t7	gctatatagttatcaaactggaaa	Mpp5	mask	-
mMpp5_SNP14-t7	gctaaatcttaaatgttcatgct	Mpp5	mask	-
mMpp5_SNP18-t7	tgccgaccaaaaatac	Mpp5	mask	-
mMpp5-BL6_SNP1	acactggataaagaatccagaaactcccg	Mpp5	SNP_probe	BL6
mMpp5-BL6_SNP3	tgtgtactgtgacagcattgtgtatct	Mpp5	SNP_probe	BL6
mMpp5-BL6_SNP5	cataaactctctcatctgtaatgggctc	Mpp5	SNP_probe	BL6
mMpp5-BL6_SNP6	aagggtcatctgaggggtcatagtc	Mpp5	SNP_probe	BL6
mMpp5-BL6_SNP7	cggtttgccaaataaagttcatcatgatga	Mpp5	SNP_probe	BL6
mMpp5-BL6_SNP8	aagacatgaactctcagcgttaaggcta	Mpp5	SNP_probe	BL6
mMpp5-BL6_SNP9	gaagtcatttaagttaaatgttaaataatgttaatattca	Mpp5	SNP_probe	BL6
mMpp5-BL6_SNP10	tatttctgatgaccaagtcagttgtttaaga	Mpp5	SNP_probe	BL6
mMpp5-BL6_SNP11	actaaaggcgtgcatttccatgccc	Mpp5	SNP_probe	BL6
mMpp5-BL6_SNP12	gaggctgcattctctatttttttattttt	Mpp5	SNP_probe	BL6
mMpp5-BL6_SNP13	gtactgatttccagtttgataactatatagc	Mpp5	SNP_probe	BL6
mMpp5-BL6_SNP14	tcccgttagcatgaacatttaagatttagc	Mpp5	SNP_probe	BL6
mMpp5-BL6_SNP18	ccaggcagtatttttggtcggca	Mpp5	SNP_probe	BL6
mMpp5-JF1_SNP1	acaccggataaagaatccagaaactcccg	Mpp5	SNP_probe	JF1
mMpp5-JF1_SNP3	tgtgcactgtgacagcattgtgtatct	Mpp5	SNP_probe	JF1
mMpp5-JF1_SNP5	catagactctctcatctgtaatgggctc	Mpp5	SNP_probe	JF1
mMpp5-JF1_SNP6	aaggatcatctgaggggtcatagtc	Mpp5	SNP_probe	JF1
mMpp5-JF1_SNP7	cggtctgccaaataaagttcatcatgatga	Mpp5	SNP_probe	JF1
mMpp5-JF1_SNP8	aagagatgaactctcagcgttaaggcta	Mpp5	SNP_probe	JF1
mMpp5-JF1_SNP9	gaagccatttaagttaaatgttaaataatgttaatattca	Mpp5	SNP_probe	JF1
mMpp5-JF1_SNP10	tattcctgatgaccaagtcagttgtttaaga	Mpp5	SNP_probe	JF1
mMpp5-JF1_SNP11	actagaggcgtgcatttccatgccc	Mpp5	SNP_probe	JF1
mMpp5-JF1_SNP12	gaggttgcattctctatttttttattttt	Mpp5	SNP_probe	JF1
mMpp5-JF1_SNP13	gtacagatttccagtttgataactatatagc	Mpp5	SNP_probe	JF1
mMpp5-JF1_SNP14	tcccattagcatgaacatttaagatttagc	Mpp5	SNP_probe	JF1
mMpp5-JF1_SNP18	ccagtcagtatttttggtcggca	Mpp5	SNP_probe	JF1
mPodxl_mm10_1	gaagcaagtgtagatgccac	Podxl	guide_probe	-
mPodxl_mm10_3	tcggagacactggaagtcag	Podxl	guide_probe	-
mPodxl_mm10_4	ggagagcttgttttagtctt	Podxl	guide_probe	-
mPodxl_mm10_5	tgttggggctgtggtaaaac	Podxl	guide_probe	-
mPodxl_mm10_6	ctgttgtgggggtagaaaga	Podxl	guide_probe	-
mPodxl_mm10_7	ccattagagatgaggtgtgt	Podxl	guide_probe	-
mPodxl_mm10_8	acgctttgactgagtgacac	Podxl	guide_probe	-
mPodxl_mm10_10	tgtcttcaggtgggaagatt	Podxl	guide_probe	-
mPodxl_mm10_11	taagcaccagactgagggaa	Podxl	guide_probe	-
mPodxl_mm10_12	gggcacagatgaacacagta	Podxl	guide_probe	-
mPodxl_mm10_13	gagatggaaattggggacct	Podxl	guide_probe	-
mPodxl_mm10_14	attagatagtgaggcctgtg	Podxl	guide_probe	-
mPodxl_mm10_15	catgaggaagctattgggga	Podxl	guide_probe	-
mPodxl_mm10_16	ccagtctcagtacagaatca	Podxl	guide_probe	-
mPodxl_mm10_17	gccagaggagatttttgaga	Podxl	guide_probe	-
mPodxl_mm10_18	tggcaaaggagggtgcaaac	Podxl	guide_probe	-
mPodxl_mm10_19	aggtactaggcatggtttta	Podxl	guide_probe	-
mPodxl_mm10_20	acaaaccatgggcctaattc	Podxl	guide_probe	-
mPodxl_mm10_21	cctgggaacttataccacaa	Podxl	guide_probe	-
mPodxl_mm10_22	ggtaaagatggactcaggca	Podxl	guide_probe	-
mPodxl_mm10_23	tgtgaaactcactaggagcc	Podxl	guide_probe	-
mPodxl_mm10_24	ttagagaagcatgccaaggg	Podxl	guide_probe	-
mPodxl_mm10_25	gaccatgacagaatgaaccc	Podxl	guide_probe	-
mPodxl_mm10_26	gggttgaaatctgtgaccag	Podxl	guide_probe	-
mPodxl_mm10_27	cagccgtaagagcaagtgaa	Podxl	guide_probe	-
mPodxl_mm10_28	gtgtaaatccactatctcca	Podxl	guide_probe	-
mPodxl_mm10_29	gagactagactgtatctcca	Podxl	guide_probe	-
mPodxl_mm10_30	tgtacctagaagttgcagtc	Podxl	guide_probe	-
mPodxl_mm10_31	cattcctcaaggagttttca	Podxl	guide_probe	-
mPodxl_mm10_32	attccagtgtactttagacc	Podxl	guide_probe	-
mPodxl_SNP1-t7	gcgagcacaaccat	Podxl	mask	-
mPodxl_SNP2-t7	ccgcagccacctgc	Podxl	mask	-
mPodxl_SNP3-t7	ggagcggcgccg	Podxl	mask	-
mPodxl_SNP4-t7	tcgccaggcctc	Podxl	mask	-
mPodxl_SNP5-t7	agcctgtggattcttc	Podxl	mask	-
mPodxl_SNP12-t7	tcatctctaatgggact	Podxl	mask	-
mPodxl_SNP13-t7	tccacactgcaacagtc	Podxl	mask	-
mPodxl_SNP14-t7	cttcaagccagctgagga	Podxl	mask	-
mPodxl_SNP16-t7	ggctgctgtcaccag	Podxl	mask	-
mPodxl_SNP17-t9	gcatggcatccttcctgc	Podxl	mask	-
mPodxl_SNP18-t7	gaccgcttcagcctg	Podxl	mask	-
mPodxl_SNP24-t7	ggctgtgcctgag	Podxl	mask	-
mPodxl_SNP27-t8	ggccatttgacagaccgca	Podxl	mask	-
mPodxl_SNP28-t7	cagctgtcccatttctga	Podxl	mask	-
mPodxl_SNP29-t7	tgtgtgtgtgtgcgc	Podxl	mask	-
mPodxl_SNP30-t7	ccgaaggttgtctccctcc	Podxl	mask	-
mPodxl-BL6-mPodxl_SNP1	gggaggcatggttgtgctcgc	Podxl	SNP_probe	BL6
mPodxl-BL6-mPodxl_SNP2	actccgagcaggtggctgcgg	Podxl	SNP_probe	BL6
mPodxl-BL6-mPodxl_SNP3	ggagcgtcggcgccgctcc	Podxl	SNP_probe	BL6
mPodxl-BL6-mPodxl_SNP4	gctccgggaggcctggcga	Podxl	SNP_probe	BL6
mPodxl-BL6-mPodxl_SNP5	gctcggtgaagaatccacaggct	Podxl	SNP_probe	BL6
mPodxl-BL6-mPodxl_SNP12	ccacgggagtcccattagagatga	Podxl	SNP_probe	BL6
mPodxl-BL6-mPodxl_SNP13	cgccatagactgttgcagtgtgga	Podxl	SNP_probe	BL6
mPodxl-BL6-mPodxl_SNP14	gcacaaatcctcagctggcttgaag	Podxl	SNP_probe	BL6
mPodxl-BL6-mPodxl_SNP16	agatccgctggtgacagcagcc	Podxl	SNP_probe	BL6
mPodxl-BL6-mPodxl_SNP17	caacaaggagcaggaaggatgccatgc	Podxl	SNP_probe	BL6
mPodxl-BL6-mPodxl_SNP18	tgagcggcaggctgaagcggtc	Podxl	SNP_probe	BL6
mPodxl-BL6-mPodxl_SNP24	gggtgtgctcaggcacagcc	Podxl	SNP_probe	BL6
mPodxl-BL6-mPodxl_SNP27	aaagcatttgcggtctgtcaaatggcc	Podxl	SNP_probe	BL6
mPodxl-BL6-mPodxl_SNP28	gaggccatcagaaatgggacagctg	Podxl	SNP_probe	BL6
mPodxl-BL6-mPodxl_SNP29	ggagctggcgcacacacacaca	Podxl	SNP_probe	BL6
mPodxl-BL6-mPodxl_SNP30	attgtgaggagggagacaaccttcgg	Podxl	SNP_probe	BL6
mPodxl-JF1-mPodxl_SNP1	gggacgcatggttgtgctcgc	Podxl	SNP_probe	JF1
mPodxl-JF1-mPodxl_SNP2	actcggagcaggtggctgcgg	Podxl	SNP_probe	JF1
mPodxl-JF1-mPodxl_SNP3	ggagtgtcggcgccgctcc	Podxl	SNP_probe	JF1
mPodxl-JF1-mPodxl_SNP4	gctcggggaggcctggcga	Podxl	SNP_probe	JF1
mPodxl-JF1-mPodxl_SNP5	gctcagtgaagaatccacaggct	Podxl	SNP_probe	JF1
mPodxl-JF1-mPodxl_SNP12	ccacaggagtcccattagagatga	Podxl	SNP_probe	JF1
mPodxl-JF1-mPodxl_SNP13	cgccgtagactgttgcagtgtgga	Podxl	SNP_probe	JF1
mPodxl-JF1-mPodxl_SNP14	gcacgaatcctcagctggcttgaag	Podxl	SNP_probe	JF1
mPodxl-JF1-mPodxl_SNP16	agattcgctggtgacagcagcc	Podxl	SNP_probe	JF1
mPodxl-JF1-mPodxl_SNP17	caacgaggagcaggaaggatgccatgc	Podxl	SNP_probe	JF1
mPodxl-JF1-mPodxl_SNP18	tgaggggcaggctgaagcggtc	Podxl	SNP_probe	JF1
mPodxl-JF1-mPodxl_SNP24	gggtttgctcaggcacagcc	Podxl	SNP_probe	JF1
mPodxl-JF1-mPodxl_SNP27	aaagtatttgcggtctgtcaaatggcc	Podxl	SNP_probe	JF1
mPodxl-JF1-mPodxl_SNP28	gaggtcatcagaaatgggacagctg	Podxl	SNP_probe	JF1
mPodxl-JF1-mPodxl_SNP29	ggagttggcgcacacacacaca	Podxl	SNP_probe	JF1
mPodxl-JF1-mPodxl_SNP30	attgcgaggagggagacaaccttcgg	Podxl	SNP_probe	JF1
mPrcp_exons_1	gaagcgcaaagactaagccg	Prcp	guide_probe	-
mPrcp_exons_2	ctgagtatttacgggctaca	Prcp	guide_probe	-
mPrcp_exons_3	tttatcagcgactaggtacc	Prcp	guide_probe	-
mPrcp_exons_4	tatcgatgctcagcgaacac	Prcp	guide_probe	-
mPrcp_exons_5	tgaccaaagggaagggactc	Prcp	guide_probe	-
mPrcp_exons_6	actctgcaaaatcagccaga	Prcp	guide_probe	-
mPrcp_exons_8	acagggaaccataccatcaa	Prcp	guide_probe	-
mPrcp_exons_9	ataaggaccacttttcctga	Prcp	guide_probe	-
mPrcp_exons_10	ggatttgcggatactttctg	Prcp	guide_probe	-
mPrcp_exons_11	ctgaacctgagagtttgtca	Prcp	guide_probe	-
mPrcp_exons_12	agcaggcaaaggctgcaaaa	Prcp	guide_probe	-
mPrcp_exons_13	aatattctgcagcagcactg	Prcp	guide_probe	-
mPrcp_exons_14	gctcgtagtcgtttgtgaaa	Prcp	guide_probe	-
mPrcp_exons_15	cccactggttaaaacagtca	Prcp	guide_probe	-
mPrcp_exons_16	gtgaactgatgtttttgcca	Prcp	guide_probe	-
mPrcp_exons_17	tcatggatgttgatagccac	Prcp	guide_probe	-
mPrcp_exons_18	gggctcggagatctaaatga	Prcp	guide_probe	-
mPrcp_exons_19	cagaggaaggatcgaaggcg	Prcp	guide_probe	-
mPrcp_exons_20	gacacaaagacagtgaggcc	Prcp	guide_probe	-
mPrcp_exons_21	tggtgaaaggcagtgaggag	Prcp	guide_probe	-
mPrcp_exons_22	ctgagtgagctcacaggaag	Prcp	guide_probe	-
mPrcp_exons_23	gaagtaaggagagctgccaa	Prcp	guide_probe	-
mPrcp_exons_24	cagtaccacagtggcaaatg	Prcp	guide_probe	-
mPrcp_exons_25	aaagagagcaggacaaggcc	Prcp	guide_probe	-
mPrcp_exons_26	agaccaccataaaattggcc	Prcp	guide_probe	-
mPrcp_exons_27	aggaatccagacacctaagg	Prcp	guide_probe	-
mPrcp_exons_28	attagtctgcttgtcttcta	Prcp	guide_probe	-
mPrcp_exons_29	ggtctcactgtaagaactgc	Prcp	guide_probe	-
mPrcp_exons_30	ctcggaggtttggattcaac	Prcp	guide_probe	-
mPrcp_exons_31	agaagaacctgttaggctgt	Prcp	guide_probe	-
mPrcp_exons_32	tccaagccatggtaagaaca	Prcp	guide_probe	-
mPrcp_SNP1-t7	ggcagcccgcatttgtc	Prcp	mask	-
mPrcp_SNP2-t7	gcagcctggttcaggatg	Prcp	mask	-
mPrcp_SNP3-t7	catggcagctcaca	Prcp	mask	-
mPrcp-BL6_SNP1	actggctgacaaatgcgggctgcc	Prcp	SNP_probe	BL6
mPrcp-BL6_SNP2	gatacttcatcctgaaccaggctgc	Prcp	SNP_probe	BL6
mPrcp-BL6_SNP3	gatggcctgtgagctgccatg	Prcp	SNP_probe	BL6
mPrcp-CAST_SNP1	actgcctgacaaatgcgggctgcc	Prcp	SNP_probe	CAST
mPrcp-CAST_SNP2	gatatttcatcctgaaccaggctgc	Prcp	SNP_probe	CAST
mPrcp-CAST_SNP3	gatgacctgtgagctgccatg	Prcp	SNP_probe	CAST
mStard5_mm10_1	ggcctccaggaaattgaaac	Stard5	guide_probe	-
mStard5_mm10_2	gcaactggctttatgcaatc	Stard5	guide_probe	-
mStard5_mm10_4	aataagcttcatggcagctg	Stard5	guide_probe	-
mStard5_mm10_5	tcatacttcttcaccagcac	Stard5	guide_probe	-
mStard5_mm10_6	gacacaatggatgttccaca	Stard5	guide_probe	-
mStard5_mm10_9	ctggcagtggttcacagaag	Stard5	guide_probe	-
mStard5_mm10_10	aggttggttttgttgggatc	Stard5	guide_probe	-
mStard5_mm10_11	gaagaaggagtccaccacac	Stard5	guide_probe	-
mStard5_mm10_12	cgactgtcagtgatggaact	Stard5	guide_probe	-
mStard5_mm10_13	ctgaaggaccataggcaatc	Stard5	guide_probe	-
mStard5_mm10_14	tgctgttaactatggcatct	Stard5	guide_probe	-
mStard5_mm10_15	cacggcaagctagtggttag	Stard5	guide_probe	-
mStard5_mm10_16	ctctggaccacaaggaatca	Stard5	guide_probe	-
mStard5_mm10_17	ttacagcaaccagcacacag	Stard5	guide_probe	-
mStard5_mm10_18	aagacccacacagggacaag	Stard5	guide_probe	-
mStard5_mm10_19	ccacaatggatgatgattct	Stard5	guide_probe	-
mStard5_mm10_20	cagaggaagcaggacttagc	Stard5	guide_probe	-
mStard5_mm10_21	tttttccttaaggcttatcc	Stard5	guide_probe	-
mStard5_mm10_22	ggatgtgaaccttaacccac	Stard5	guide_probe	-
mStard5_mm10_23	cagttacaagccggtttcat	Stard5	guide_probe	-
mStard5_mm10_24	tcataggggccacaagaatt	Stard5	guide_probe	-
mStard5_mm10_25	tctagcatgcacacaggaac	Stard5	guide_probe	-
mStard5_mm10_27	tgcatacttgcacagcatag	Stard5	guide_probe	-
mStard5_mm10_28	ttgtggtcagtgtcagatac	Stard5	guide_probe	-
mStard5_mm10_29	aagctgctccaacaacagtg	Stard5	guide_probe	-
mStard5_mm10_30	ctaatgagccctttgactaa	Stard5	guide_probe	-
mStard5_mm10_31	acaagccccgtcaaaatgaa	Stard5	guide_probe	-
mStard5_mm10_32	gatctatagagattgcggga	Stard5	guide_probe	-
mStard5_SNP1-t7	ctccgggagaagtgg	Stard5	mask	-
mStard5_SNP2-t8	gtcccccaaagcccgg	Stard5	mask	-
mStard5_SNP3-t12	cttttgtatacaaatttttagcacaa	Stard5	mask	-
mStard5_SNP5-t7	gagtgactctagg	Stard5	mask	-
mStard5_SNP6-t9	gggaggtgag	Stard5	mask	-
mStard5_SNP7-t8	ctcactgtgccctcagt	Stard5	mask	-
mStard5-BL6_SNP1	tatcatcccacttctcccggag	Stard5	SNP_probe	BL6
mStard5-BL6_SNP2	tcacaaaaccgggctttgggggac	Stard5	SNP_probe	BL6
mStard5-BL6_SNP3	agagtgaaagtcttgtgctaaaaatttgtatacaaaag	Stard5	SNP_probe	BL6
mStard5-BL6_SNP5	ggccctgcctagagtcactc	Stard5	SNP_probe	BL6
mStard5-BL6_SNP6	gccatggggctcacctccc	Stard5	SNP_probe	BL6
mStard5-BL6_SNP7	ccatgatgactgagggcacagtgag	Stard5	SNP_probe	BL6
mStard5-CAST_SNP1	tatcgtcccacttctcccggag	Stard5	SNP_probe	CAST
mStard5-CAST_SNP2	tcacgaaaccgggctttgggggac	Stard5	SNP_probe	CAST
mStard5-CAST_SNP3	agagggaaagtcttgtgctaaaaatttgtatacaaaag	Stard5	SNP_probe	CAST
mStard5-CAST_SNP5	ggccacgcctagagtcactc	Stard5	SNP_probe	CAST
mStard5-CAST_SNP6	gccagggggctcacctccc	Stard5	SNP_probe	CAST
mStard5-CAST_SNP7	ccatcatgactgagggcacagtgag	Stard5	SNP_probe	CAST
mXist-WT-SNP1	aggaaaatgggtaatgaattaaaggacagactttaag	Xist	SNP_probe	BL6/129
mXist-WT-rs221893716	atgggggctcacaaccatctgtaat	Xist	SNP_probe	BL6/129
mXist-WT-SNP2	tgttcgctcaacacatagcatggtaaaatt	Xist	SNP_probe	BL6/129
mXist-WT-SNP3	cacacagaggcgtagacttcagcta	Xist	SNP_probe	BL6/129
mXist-WT-SNP4	agaaagaaggtgacactggctggtgct	Xist	SNP_probe	BL6/129
mXist-WT-SNP5	gttccccgctcttggaagtca	Xist	SNP_probe	BL6/129
mXist-WT-rs29080486	atcacgctgaagacccagttttctg	Xist	SNP_probe	BL6/129
mXist-WT-rs228261199	atgctgggagaactgctgttgtgatg	Xist	SNP_probe	BL6/129
mXist-WT-rs31372548	taggaaaatctctctttgaagtgtacgtttaaag	Xist	SNP_probe	BL6/129
mXist-WT-rs33867778	cagagtttaatggtggatagaatgaattaattaaatg	Xist	SNP_probe	BL6/129
mXist-WT-rs225909365	catgtttatggccattacagttttacgc	Xist	SNP_probe	BL6/129
mXist-WT-rs218043589andrs235360232	gttatatgctaagttccaggccagc	Xist	SNP_probe	BL6/129
mXist-WT-rs217337965	gtgttataagacttaaaaatttgaagagtagctcg	Xist	SNP_probe	BL6/129
mXist-WT-rs237964379	gctcggtggatgagtttgaaagaaagtac	Xist	SNP_probe	BL6/129
mXist-BL6-rs218242058	cggaaagaaaagtgctaagcttccttctc	Xist	SNP_probe	BL6
mXist-MUT-new1	aggagaatgggtaatgaattaaaggacagactttaag	Xist	SNP_probe	JF1/CAST
mXist-MUT-rs221893716	atggtggctcacaaccatctgtaat	Xist	SNP_probe	JF1/CAST
mXist-MUT-SNP2	tgtttgctcaacacatagcatggtaaaatt	Xist	SNP_probe	JF1/CAST
mXist-MUT-SNP3	cacatagaggcgtagacttcagcta	Xist	SNP_probe	JF1/CAST
mXist-MUT-SNP4	agaaggaaggtgacactggctggtgct	Xist	SNP_probe	JF1/CAST
mXist-MUT-SNP5	gttctccgctcttggaagtca	Xist	SNP_probe	JF1/CAST
mXist-MUT-rs29080486	atcatgctgaagacccagttttctg	Xist	SNP_probe	JF1/CAST
mXist-MUT-rs228261199	atgccgggagaactgctgttgtgatg	Xist	SNP_probe	JF1/CAST
mXist-MUT-rs31372548	taggcaaatctctctttgaagtgtacgtttaaag	Xist	SNP_probe	JF1/CAST
mXist-MUT-rs33867778	cagaatttaatggtggatagaatgaattaattaaatg	Xist	SNP_probe	JF1/CAST
mXist-MUT-rs225909365	catgcttatggccattacagttttacgc	Xist	SNP_probe	JF1/CAST
mXist-MUT-rs218043589andrs235360232	gctatatactaagttccaggccagc	Xist	SNP_probe	JF1/CAST
mXist-MUT-rs217337965	gtgtcataagacttaaaaatttgaagagtagctcg	Xist	SNP_probe	JF1/CAST
mXist-MUT-rs237964379	gctcagtggatgagtttgaaagaaagtac	Xist	SNP_probe	JF1/CAST
mXist-MUT-rs218242058	tggagagaaaagtgctaagcttccttctc	Xist	SNP_probe	JF1/CAST
mXist_withoutSNP_repeat_regions_1	gagagaaaccacggaagaac	Xist	guide_probe	-
mXist_withoutSNP_repeat_regions_2	ataagccataaggcttggtg	Xist	guide_probe	-
mXist_withoutSNP_repeat_regions_3	ggtaagtatccaaaaccccg	Xist	guide_probe	-
mXist_withoutSNP_repeat_regions_4	aagaaagcctttagctagcg	Xist	guide_probe	-
mXist_withoutSNP_repeat_regions_5	acaaagccctttgcgttata	Xist	guide_probe	-
mXist_withoutSNP_repeat_regions_6	agacatgaagctgacatgtg	Xist	guide_probe	-
mXist_withoutSNP_repeat_regions_7	catgacttccgccatcttag	Xist	guide_probe	-
mXist_withoutSNP_repeat_regions_8	cccatttctgacgagttacg	Xist	guide_probe	-
mXist_withoutSNP_repeat_regions_9	tatgggacagtgactcatca	Xist	guide_probe	-
mXist_withoutSNP_repeat_regions_10	aagtaccaagcgaaactcac	Xist	guide_probe	-
mXist_withoutSNP_repeat_regions_11	gttagaattgcaagcatgcg	Xist	guide_probe	-
mXist_withoutSNP_repeat_regions_12	ctaaatcagaggccaaggtg	Xist	guide_probe	-
mXist_withoutSNP_repeat_regions_13	tgatagaggacacagagcat	Xist	guide_probe	-
mXist_withoutSNP_repeat_regions_14	agtgatggacactgcatttt	Xist	guide_probe	-
mXist_withoutSNP_repeat_regions_15	taggctgagtaatggacact	Xist	guide_probe	-
mXist_withoutSNP_repeat_regions_16	tgggactgtgactactacag	Xist	guide_probe	-
mXist_withoutSNP_repeat_regions_17	cccattagggtatgagggta	Xist	guide_probe	-
mXist_withoutSNP_repeat_regions_18	agaacagagaagtggtctca	Xist	guide_probe	-
mXist_withoutSNP_repeat_regions_19	ttgctaagtacaggagtcct	Xist	guide_probe	-
mXist_withoutSNP_repeat_regions_20	aggcctactacaatcagtca	Xist	guide_probe	-
mXist_withoutSNP_repeat_regions_21	atcctttcaagtgcacagag	Xist	guide_probe	-
mXist_withoutSNP_repeat_regions_22	actcagtagccttgatggta	Xist	guide_probe	-
mXist_withoutSNP_repeat_regions_23	ttgttgggtgtacatactgc	Xist	guide_probe	-
mXist_withoutSNP_repeat_regions_24	gggcacaaactcttccttaa	Xist	guide_probe	-
mXist_withoutSNP_repeat_regions_25	ctttgcccagtcaatactgt	Xist	guide_probe	-
mXist_withoutSNP_repeat_regions_26	actgagacactgtagccata	Xist	guide_probe	-
mXist_withoutSNP_repeat_regions_27	actattgcagcagcttttct	Xist	guide_probe	-
mXist_withoutSNP_repeat_regions_28	ccaaatagagcagaatggct	Xist	guide_probe	-
mXist_withoutSNP_repeat_regions_29	taaagctgccttccttttgt	Xist	guide_probe	-
mXist_withoutSNP_repeat_regions_30	tttaagatgctgcagtcagg	Xist	guide_probe	-
mXist_withoutSNP_repeat_regions_31	tcaagtcgcaaaacttctgt	Xist	guide_probe	-
mXist_withoutSNP_repeat_regions_32	cacccaagagtcaacagaag	Xist	guide_probe	-
mXist-SNP1-t11	cttaaagtctgtcctttaattcatta	Xist	mask	-
mXist-rs221893716-t7	attacagatggttgtgag	Xist	mask	-
mXist-SNP2-t7	aattttaccatgctatgtgttga	Xist	mask	-
mXist-SNP3-t5	tagctgaagtctacgcctct	Xist	mask	-
mXist-SNP3-t7	tagctgaagtctacgcct	Xist	mask	-
mXist-SNP4-t10	agcaccagccagtgtca	Xist	mask	-
mXist-SNP5-t7	tgacttccaagagc	Xist	mask	-
mXist-rs29080486-t7	cagaaaactgggtcttca	Xist	mask	-
mXist-rs228261199-t6	catcacaacagcagttctcc	Xist	mask	-
mXist-rs31372548-t11	ctttaaacgtacacttcaaagag	Xist	mask	-
mXist-rs33867778-t12	catttaattaattcattctatccac	Xist	mask	-
mXist-rs225909365-t7	gcgtaaaactgtaatggccat	Xist	mask	-
mXist-rs218043589-t9	gctggcctggaacttagca	Xist	mask	-
mXist-rs217337965-t11	cgagctactcttcaaatttttaag	Xist	mask	-
mXist-rs237964379-t6	gtactttctttcaaactcatcca	Xist	mask	-
mXist-rs218242058-t7	gagaaggaagcttagcactttt	Xist	mask	-
