# Supplementary material for: Allele-specific RNA imaging shows that allelic imbalances can arise in tissues through transcriptional bursting
Source: PLoS Genet. 2019 Jan 9;15(1):e1007874. doi: 10.1371/journal.pgen.1007874 (PMC6342324; doi:10.1371/journal.pgen.1007874)
Supplement: S7 Table — (XLSX) [file pgen.1007874.s018.xlsx]

## Sheet: Sheet1
primer name	sequence	annealing temp
mLyplal1_1s	GGATTAAGTCGGTGATTCTTGT	58℃
mLyplal1_1as	AAAAAGCTACGAACATCTGGTG
mLyplal1_2s	GAAGTGGAGAGGGGTGAAAGAT	58℃
mLyplal1_2as	AGGCTGTTCTGTGTATGGTTGC
mLyplal1_3s	GTGATCCCAGCTACATGAAAGG	58℃
mLyplal1_3as	GGTAGACCCACAACAAAGCATC
mLyplal1_4s	GGTGTGTGTTTATGCCAGTGAG	58℃
mLyplal1_4as	TATGTGAAGTAGGGCAGTAGAC
mLyplal1_5s	GAAGAGGTGCAGGGAGGTTTAT	58℃
mLyplal1_5as	CAAGGAGACAAACTCAAAACTG
mChurc1_1s	CTTCCCAAACACCAGCTTACTC	58℃
mChurc1_1as	GCTCTCACTTCCATCCCTAACA
mChurc1_2s	GTAGGTGGATTCGCTGGTTTGT	58℃
mChurc1_2as	TGGAGATGCTGGGTAAAGGAGT
mChurc1_3s	GCAAAAGTAAGCCAGTCATCGAG	58℃
mChurc1_3as	TCAGACTCATACCCACCAAGAG
mChurc1_4s	GCATCGTTGGAGATTAGTATCAGGG	58℃
mChurc1_4as	CTGAGTGTAGAAGTGCTTTGGT
mAebp1_1s	CATCTTCATCCTTGACAGTCCC	58℃
mAebp1_1as	CCTCCTTCTCTATCTGGTCATTG
mAebp1_2s	TGGGGAATCTAAGGGCAGGGCT	58℃
mAebp1_2as	TTGGGCATGTGTAGGATGGGAC
mAebp1_3s	TTCTATGGAAATGTGGACAAGG	58℃
mAebp1_3as	CACTAAGGGCTGGAAAGTCAAG
mAebp1_4s	CACTCCCTTCCCCATAACTGTT	58℃
mAebp1_4as	ATTGCATAAGAGGCTCGGGGTT
mSry_fwd	TTGTCTAGAGAGCATGGAGGGCCATGTCAA	62℃
mSry_rvs	CCACTCCTCTGTGACACTTTAGCCCTCCGA
