# Supplementary material for: Allele-specific RNA imaging shows that allelic imbalances can arise in tissues through transcriptional bursting
Source: PLoS Genet. 2019 Jan 9;15(1):e1007874. doi: 10.1371/journal.pgen.1007874 (PMC6342324; doi:10.1371/journal.pgen.1007874)
Supplement: S8 Table — (CSV) [file pgen.1007874.s019.csv]

probe_name	sequence	gene	probe_type	allele	location	ColocRate	Number_of_folded_structures	meltingTemp1	meltingTemp2	meltingTemp3	meltingTemp4	meltingTemp5	meltingTemp6	meltingTemp7	meltingTemp8	meltingTemp9	meltingTemp10	meltingTemp11	meltingTemp12	meltingTemp13	meltingTemp14	meltingTemp15
mLyplal1_SNP1_BL6	cgtcacggggccgcgcgcg	Lyplal1	SNP_probe	BL6	autosomal	0.61595597	7	-0.58	-0.08	0.02	0.02	0.21	0.22	0.27
mLyplal1_SNP2_BL6	agggggccgttggataaatgatcttt	Lyplal1	SNP_probe	BL6	autosomal	0.61595597	5	-0.04	0.3	0.42	0.61	0.69
mLyplal1_SNP4_BL6	tcaaccaatccactgagcacttgaca	Lyplal1	SNP_probe	BL6	autosomal	0.61595597	8	0.73	1.07	1.09	1.26	1.32	1.33	1.39	1.58
mLyplal1_SNP5_BL6	gtgacttctgtatgctaaatgcatcgc	Lyplal1	SNP_probe	BL6	autosomal	0.61595597	1	-2.46
mLyplal1_SNP6_BL6	atatgctggtcaggaatcattcactct	Lyplal1	SNP_probe	BL6	autosomal	0.61595597	5	0	0.29	0.34	0.91	0.94
mLyplal1_SNP7_BL6	aatggaagatgaacaatcaatatgctggtcagg	Lyplal1	SNP_probe	BL6	autosomal	0.61595597	6	-0.46	-0.27	-0.12	-0.1	0.21	0.45
mLyplal1_SNP8_BL6	gttgaatgaaaatagacagatatgcaatttcattt	Lyplal1	SNP_probe	BL6	autosomal	0.61595597	2	-2.41	-2.23
mLyplal1_SNP9_BL6	tgaacagttgacattcactacatgatgatttac	Lyplal1	SNP_probe	BL6	autosomal	0.61595597	6	-0.09	0.03	0.21	0.39	0.5	0.85
mLyplal1_SNP11_BL6	accttagggtggatgtttgcacc	Lyplal1	SNP_probe	BL6	autosomal	0.61595597	2	-1.5	-0.78
mLyplal1_SNP12_BL6	GAATGGAAGGTGCTAAAGCCACA	Lyplal1	SNP_probe	BL6	autosomal	0.61595597	4	-0.38	-0.15	0.09	0.31
mLyplal1_SNP13_BL6	tgcataactgggcctcaggggc	Lyplal1	SNP_probe	BL6	autosomal	0.61595597	3	-1.89	-1.21	-0.92
mLyplal1_SNP14_BL6	actatgaagccaccagaacaaacaagatgaag	Lyplal1	SNP_probe	BL6	autosomal	0.61595597	6	0.5	0.55	0.71	1.05	1.29	1.49
mLyplal1_SNP16_BL6	tctgaaagtcagtaaattatttattcataatttatttgt	Lyplal1	SNP_probe	BL6	autosomal	0.61595597	1	-2.46
mLyplal1_SNP17_BL6	taagactaaattactcatcatgggactagaca	Lyplal1	SNP_probe	BL6	autosomal	0.61595597	5	0.54	1.06	1.12	1.38	1.48
mLyplal1_SNP1_JF1	cgtctcggggccgcgcgcg	Lyplal1	SNP_probe	JF1	autosomal	0.61595597	7	-0.2	0.02	0.21	0.3	0.37	0.4	0.6
mLyplal1_SNP2_JF1	agggagccgttggataaatgatcttt	Lyplal1	SNP_probe	JF1	autosomal	0.61595597	5	-0.04	0.3	0.42	0.61	0.69
mLyplal1_SNP4_JF1	tcaatcaatccactgagcacttgaca	Lyplal1	SNP_probe	JF1	autosomal	0.61595597	7	0.49	0.85	0.97	1.22	1.26	1.33	1.39
mLyplal1_SNP5_JF1	gtgatttctgtatgctaaatgcatcgc	Lyplal1	SNP_probe	JF1	autosomal	0.61595597	1	-2.46
mLyplal1_SNP6_JF1	atatactggtcaggaatcattcactct	Lyplal1	SNP_probe	JF1	autosomal	0.61595597	4	0	0.1	0.29	0.88
mLyplal1_SNP7_JF1	aatgtaagatgaacaatcaatatgctggtcagg	Lyplal1	SNP_probe	JF1	autosomal	0.61595597	6	-0.46	-0.27	-0.12	-0.1	0.21	0.45
mLyplal1_SNP8_JF1	gttgcatgaaaatagacagatatgcaatttcattt	Lyplal1	SNP_probe	JF1	autosomal	0.61595597	3	-2.17	-1.35	-1.17
mLyplal1_SNP9_JF1	tgaatagttgacattcactacatgatgatttac	Lyplal1	SNP_probe	JF1	autosomal	0.61595597	6	-0.15	-0.09	0.03	0.21	0.35	0.56
mLyplal1_SNP11_JF1	acctcagggtggatgtttgcacc	Lyplal1	SNP_probe	JF1	autosomal	0.61595597	2	-1.5	-0.78
mLyplal1_SNP13_JF1	tgcagaactgggcctcaggggc	Lyplal1	SNP_probe	JF1	autosomal	0.61595597	4	-1.89	-1.35	-1.21	-0.92
mLyplal1_SNP14_JF1	actacgaagccaccagaacaaacaagatgaag	Lyplal1	SNP_probe	JF1	autosomal	0.61595597	6	0.5	0.55	0.71	1.12	1.29	1.49
mLyplal1_SNP16_JF1	tctgcaagtcagtaaattatttattcataatttatttgt	Lyplal1	SNP_probe	JF1	autosomal	0.61595597	2	-2.16	-1.18
mLyplal1_SNP17_JF1	taagcctaaattactcatcatgggactagaca	Lyplal1	SNP_probe	JF1	autosomal	0.61595597	4	0.54	0.7	1.06	1.12
mAebp1_SNP3_BL6	GCGTCAGCAGTGCCAGGAGGCCG	Aebp1	SNP_probe	BL6	autosomal	0.540364088	1	-2.43
mAebp1_SNP6_BL6	ATCATAGTTGGGGATCACGTAGC	Aebp1	SNP_probe	BL6	autosomal	0.540364088	5	0.91	1.21	1.43	1.89	1.9
mAebp1_SNP7_BL6	CTCAGGGAGCTCGCTCAGCACAG	Aebp1	SNP_probe	BL6	autosomal	0.540364088	2	-1.4	-1.04
mAebp1_SNP9_BL6	tgcgtgtgtcctgcaccaggt	Aebp1	SNP_probe	BL6	autosomal	0.540364088	3	-1.44	-0.99	-0.77
mAebp1_SNP10_BL6	CAGCACAAAGGGGTTCTTCTCCA	Aebp1	SNP_probe	BL6	autosomal	0.540364088	3	-0.52	-0.01	0.46
mAebp1_SNP11_BL6	ctgcggtagaattgaggcgacgca	Aebp1	SNP_probe	BL6	autosomal	0.540364088	2	-1.72	-1.69
mAebp1_SNP13_BL6	gtgagtggaaatgtaaggcctgtgtc	Aebp1	SNP_probe	BL6	autosomal	0.540364088	3	0.81	1.62	1.79
mAebp1_SNP3_JF1	GCGCCAGCAGTGCCAGGAGGCCG	Aebp1	SNP_probe	JF1	autosomal	0.540364088	1	-2.43
mAebp1_SNP6_JF1	ATCGTAGTTGGGGATCACGTAGC	Aebp1	SNP_probe	JF1	autosomal	0.540364088	1	-0.12
mAebp1_SNP7_JF1	CTCGGGGAGCTCGCTCAGCACAG	Aebp1	SNP_probe	JF1	autosomal	0.540364088	2	-1.4	-1.04
mAebp1_SNP9_JF1	tgcgcgtgtcctgcaccaggt	Aebp1	SNP_probe	JF1	autosomal	0.540364088	2	-1.44	-0.72
mAebp1_SNP10_JF1	CAGTACAAAGGGGTTCTTCTCCA	Aebp1	SNP_probe	JF1	autosomal	0.540364088	3	-0.52	-0.01	0.46
mAebp1_SNP11_JF1	ctgccgtagaattgaggcgacgca	Aebp1	SNP_probe	JF1	autosomal	0.540364088	2	-1.04	-0.94
mAebp1_SNP13_JF1	gtgaatggaaatgtaaggcctgtgtc	Aebp1	SNP_probe	JF1	autosomal	0.540364088	2	0.24	0.81
mChurc1_SNP3_BL6	accatgggaggcttagaacagcaga	Churc1	SNP_probe	BL6	autosomal	0.151453535	2	-0.78	-0.72
mChurc1_SNP6_BL6	accattaggcttgctattttttttaaagatt	Churc1	SNP_probe	BL6	autosomal	0.151453535	4	-0.25	0.16	0.5	0.65
mChurc1_SNP3_JF1	accacgggaggcttagaacagcaga	Churc1	SNP_probe	JF1	autosomal	0.151453535	2	-0.78	-0.72
mChurc1_SNP6_JF1	accactaggcttgctattttttttaaagatt	Churc1	SNP_probe	JF1	autosomal	0.151453535	4	-0.25	0.16	0.5	0.65
mAqp11-BL6_SNP1	gggcgggggaaaggaggcggc	Aqp11	SNP_probe	BL6	autosomal	0.115168445	3	0.45	1.01	1.21
mAqp11-BL6_SNP2	atgagccttttctagcagcatttaataca	Aqp11	SNP_probe	BL6	autosomal	0.115168445	3	0.14	0.24	0.62
mAqp11-BL6_SNP3	tttgattgttatgcagccatggaagga	Aqp11	SNP_probe	BL6	autosomal	0.115168445	3	-0.2	-0.17	0.57
mAqp11-CAST_SNP1	gggccggggaaaggaggcggc	Aqp11	SNP_probe	CAST	autosomal	0.115168445	1	-2.92
mAqp11-CAST_SNP2	atgaaccttttctagcagcatttaataca	Aqp11	SNP_probe	CAST	autosomal	0.115168445	1	0.19
mAqp11-CAST_SNP3	tttggttgttatgcagccatggaagga	Aqp11	SNP_probe	CAST	autosomal	0.115168445	2	-1.5	-0.8
mMpp5-BL6_SNP1	acactggataaagaatccagaaactcccg	Mpp5	SNP_probe	BL6	autosomal	0.655741608	1	-5.09
mMpp5-BL6_SNP3	tgtgtactgtgacagcattgtgtatct	Mpp5	SNP_probe	BL6	autosomal	0.655741608	4	-0.54	0	0.08	0.31
mMpp5-BL6_SNP5	cataaactctctcatctgtaatgggctc	Mpp5	SNP_probe	BL6	autosomal	0.655741608	2	-0.13	0.12
mMpp5-BL6_SNP6	aagggtcatctgaggggtcatagtc	Mpp5	SNP_probe	BL6	autosomal	0.655741608	13	1.14	1.24	1.26	1.39	1.45	1.48	1.52	1.56	1.66	1.72	1.87	2.03	2.12
mMpp5-BL6_SNP7	cggtttgccaaataaagttcatcatgatga	Mpp5	SNP_probe	BL6	autosomal	0.655741608	1	-1.03
mMpp5-BL6_SNP8	aagacatgaactctcagcgttaaggcta	Mpp5	SNP_probe	BL6	autosomal	0.655741608	1	-0.85
mMpp5-BL6_SNP9	gaagtcatttaagttaaatgttaaataatgttaatattca	Mpp5	SNP_probe	BL6	autosomal	0.655741608	1	-1.86
mMpp5-BL6_SNP10	tatttctgatgaccaagtcagttgtttaaga	Mpp5	SNP_probe	BL6	autosomal	0.655741608	3	-0.69	-0.65	0
mMpp5-BL6_SNP11	actaaaggcgtgcatttccatgccc	Mpp5	SNP_probe	BL6	autosomal	0.655741608	2	-2.58	-1.73
mMpp5-BL6_SNP12	gaggctgcattctctatttttttattttt	Mpp5	SNP_probe	BL6	autosomal	0.655741608	4	0.75	1.27	1.45	1.74
mMpp5-BL6_SNP13	gtactgatttccagtttgataactatatagc	Mpp5	SNP_probe	BL6	autosomal	0.655741608	3	-1.96	-1.25	-1.25
mMpp5-BL6_SNP14	tcccgttagcatgaacatttaagatttagc	Mpp5	SNP_probe	BL6	autosomal	0.655741608	2	0.32	1.24
mMpp5-BL6_SNP18	ccaggcagtatttttggtcggca	Mpp5	SNP_probe	BL6	autosomal	0.655741608	4	0.36	0.61	1.01	1.36
mMpp5-JF1_SNP1	acaccggataaagaatccagaaactcccg	Mpp5	SNP_probe	JF1	autosomal	0.655741608	1	-1.92
mMpp5-JF1_SNP3	tgtgcactgtgacagcattgtgtatct	Mpp5	SNP_probe	JF1	autosomal	0.655741608	8	-0.91	-0.54	-0.54	-0.09	-0.06	-0.01	0	0.08
mMpp5-JF1_SNP5	catagactctctcatctgtaatgggctc	Mpp5	SNP_probe	JF1	autosomal	0.655741608	6	-0.13	0.12	0.38	0.45	0.54	0.68
mMpp5-JF1_SNP6	aaggatcatctgaggggtcatagtc	Mpp5	SNP_probe	JF1	autosomal	0.655741608	12	0.96	1.24	1.26	1.31	1.36	1.43	1.45	1.45	1.48	1.52	1.72	1.87
mMpp5-JF1_SNP7	cggtctgccaaataaagttcatcatgatga	Mpp5	SNP_probe	JF1	autosomal	0.655741608	1	-1.03
mMpp5-JF1_SNP8	aagagatgaactctcagcgttaaggcta	Mpp5	SNP_probe	JF1	autosomal	0.655741608	2	-2.38	-1.72
mMpp5-JF1_SNP9	gaagccatttaagttaaatgttaaataatgttaatattca	Mpp5	SNP_probe	JF1	autosomal	0.655741608	1	-1.8
mMpp5-JF1_SNP10	tattcctgatgaccaagtcagttgtttaaga	Mpp5	SNP_probe	JF1	autosomal	0.655741608	3	-0.65	-0.63	0
mMpp5-JF1_SNP11	actagaggcgtgcatttccatgccc	Mpp5	SNP_probe	JF1	autosomal	0.655741608	2	-2.58	-1.73
mMpp5-JF1_SNP12	gaggttgcattctctatttttttattttt	Mpp5	SNP_probe	JF1	autosomal	0.655741608	4	0.75	1.27	1.45	1.74
mMpp5-JF1_SNP13	gtacagatttccagtttgataactatatagc	Mpp5	SNP_probe	JF1	autosomal	0.655741608	1	-0.81
mMpp5-JF1_SNP14	tcccattagcatgaacatttaagatttagc	Mpp5	SNP_probe	JF1	autosomal	0.655741608	1	-0.15
mMpp5-JF1_SNP18	ccagtcagtatttttggtcggca	Mpp5	SNP_probe	JF1	autosomal	0.655741608	4	0.61	1.01	1.58	1.61
mStard5-BL6_SNP1	tatcatcccacttctcccggag	Stard5	SNP_probe	BL6	autosomal	0.229396997	6	0.5	0.56	0.65	0.69	1.04	1.26
mStard5-BL6_SNP2	tcacaaaaccgggctttgggggac	Stard5	SNP_probe	BL6	autosomal	0.229396997	6	-0.49	-0.29	-0.13	-0.04	0.44	0.44
mStard5-BL6_SNP3	agagtgaaagtcttgtgctaaaaatttgtatacaaaag	Stard5	SNP_probe	BL6	autosomal	0.229396997	2	-0.96	-0.25
mStard5-BL6_SNP5	ggccctgcctagagtcactc	Stard5	SNP_probe	BL6	autosomal	0.229396997	4	-0.75	-0.12	-0.06	0.15
mStard5-BL6_SNP6	gccatggggctcacctccc	Stard5	SNP_probe	BL6	autosomal	0.229396997	1	-1.65
mStard5-BL6_SNP7	ccatgatgactgagggcacagtgag	Stard5	SNP_probe	BL6	autosomal	0.229396997	1	-1.68
mStard5-CAST_SNP1	tatcgtcccacttctcccggag	Stard5	SNP_probe	CAST	autosomal	0.229396997	8	0.5	0.65	0.69	0.74	0.99	0.99	1.04	1.26
mStard5-CAST_SNP2	tcacgaaaccgggctttgggggac	Stard5	SNP_probe	CAST	autosomal	0.229396997	5	-0.49	-0.04	0.21	0.44	0.44
mStard5-CAST_SNP3	agagggaaagtcttgtgctaaaaatttgtatacaaaag	Stard5	SNP_probe	CAST	autosomal	0.229396997	2	-0.96	-0.25
mStard5-CAST_SNP5	ggccacgcctagagtcactc	Stard5	SNP_probe	CAST	autosomal	0.229396997	4	-0.75	-0.12	-0.06	0.15
mStard5-CAST_SNP6	gccagggggctcacctccc	Stard5	SNP_probe	CAST	autosomal	0.229396997	3	-1.65	-1.61	-1.17
mStard5-CAST_SNP7	ccatcatgactgagggcacagtgag	Stard5	SNP_probe	CAST	autosomal	0.229396997	2	-1.68	-0.81
mPrcp-BL6_SNP1	actggctgacaaatgcgggctgcc	Prcp	SNP_probe	BL6	autosomal	0.070199186	4	-0.58	-0.54	0.34	0.41
mPrcp-BL6_SNP2	gatacttcatcctgaaccaggctgc	Prcp	SNP_probe	BL6	autosomal	0.070199186	2	-1.32	-1.01
mPrcp-BL6_SNP3	gatggcctgtgagctgccatg	Prcp	SNP_probe	BL6	autosomal	0.070199186	1	-3.18
mPrcp-CAST_SNP1	actgcctgacaaatgcgggctgcc	Prcp	SNP_probe	CAST	autosomal	0.070199186	1	-1.8
mPrcp-CAST_SNP2	gatatttcatcctgaaccaggctgc	Prcp	SNP_probe	CAST	autosomal	0.070199186	2	-1.32	-1.01
mPrcp-CAST_SNP3	gatgacctgtgagctgccatg	Prcp	SNP_probe	CAST	autosomal	0.070199186	4	0.92	1.57	1.69	1.8
mPodxl-BL6-mPodxl_SNP1	gggaggcatggttgtgctcgc	Podxl	SNP_probe	BL6	autosomal	0.705637068	2	-1.14	-0.49
mPodxl-BL6-mPodxl_SNP2	actccgagcaggtggctgcgg	Podxl	SNP_probe	BL6	autosomal	0.705637068	2	-2.56	-2.03
mPodxl-BL6-mPodxl_SNP3	ggagcgtcggcgccgctcc	Podxl	SNP_probe	BL6	autosomal	0.705637068	1	-4.43
mPodxl-BL6-mPodxl_SNP4	gctccgggaggcctggcga	Podxl	SNP_probe	BL6	autosomal	0.705637068	2	-1.08	-0.87
mPodxl-BL6-mPodxl_SNP5	gctcggtgaagaatccacaggct	Podxl	SNP_probe	BL6	autosomal	0.705637068	4	-0.25	0.52	0.6	0.68
mPodxl-BL6-mPodxl_SNP12	ccacgggagtcccattagagatga	Podxl	SNP_probe	BL6	autosomal	0.705637068	4	-0.92	-0.87	-0.14	-0.14
mPodxl-BL6-mPodxl_SNP13	cgccatagactgttgcagtgtgga	Podxl	SNP_probe	BL6	autosomal	0.705637068	2	-1.28	-0.69
mPodxl-BL6-mPodxl_SNP14	gcacaaatcctcagctggcttgaag	Podxl	SNP_probe	BL6	autosomal	0.705637068	1	-0.27
mPodxl-BL6-mPodxl_SNP16	agatccgctggtgacagcagcc	Podxl	SNP_probe	BL6	autosomal	0.705637068	1	-4.17
mPodxl-BL6-mPodxl_SNP17	caacaaggagcaggaaggatgccatgc	Podxl	SNP_probe	BL6	autosomal	0.705637068	4	-0.46	-0.02	0.54	0.54
mPodxl-BL6-mPodxl_SNP18	tgagcggcaggctgaagcggtc	Podxl	SNP_probe	BL6	autosomal	0.705637068	2	-1.77	-1.3
mPodxl-BL6-mPodxl_SNP24	gggtgtgctcaggcacagcc	Podxl	SNP_probe	BL6	autosomal	0.705637068	1	-6.09
mPodxl-BL6-mPodxl_SNP27	aaagcatttgcggtctgtcaaatggcc	Podxl	SNP_probe	BL6	autosomal	0.705637068	2	-2.5	-1.69
mPodxl-BL6-mPodxl_SNP28	gaggccatcagaaatgggacagctg	Podxl	SNP_probe	BL6	autosomal	0.705637068	1	-1.97
mPodxl-BL6-mPodxl_SNP29	ggagctggcgcacacacacaca	Podxl	SNP_probe	BL6	autosomal	0.705637068	1	-0.46
mPodxl-BL6-mPodxl_SNP30	attgtgaggagggagacaaccttcgg	Podxl	SNP_probe	BL6	autosomal	0.705637068	6	-0.26	-0.26	0.05	0.32	0.65	0.74
mPodxl-JF1-mPodxl_SNP1	gggacgcatggttgtgctcgc	Podxl	SNP_probe	JF1	autosomal	0.705637068	2	-0.92	-0.04
mPodxl-JF1-mPodxl_SNP2	actcggagcaggtggctgcgg	Podxl	SNP_probe	JF1	autosomal	0.705637068	1	-4.15
mPodxl-JF1-mPodxl_SNP3	ggagtgtcggcgccgctcc	Podxl	SNP_probe	JF1	autosomal	0.705637068	3	-1.15	-1.08	-0.2
mPodxl-JF1-mPodxl_SNP4	gctcggggaggcctggcga	Podxl	SNP_probe	JF1	autosomal	0.705637068	7	-0.59	-0.12	0.01	0.14	0.18	0.26	0.4
mPodxl-JF1-mPodxl_SNP5	gctcagtgaagaatccacaggct	Podxl	SNP_probe	JF1	autosomal	0.705637068	2	-0.27	0.5
mPodxl-JF1-mPodxl_SNP12	ccacaggagtcccattagagatga	Podxl	SNP_probe	JF1	autosomal	0.705637068	4	-0.65	-0.16	0.13	0.3
mPodxl-JF1-mPodxl_SNP13	cgccgtagactgttgcagtgtgga	Podxl	SNP_probe	JF1	autosomal	0.705637068	2	-1.18	-0.69
mPodxl-JF1-mPodxl_SNP14	gcacgaatcctcagctggcttgaag	Podxl	SNP_probe	JF1	autosomal	0.705637068	11	0.73	0.84	0.85	1.02	1.13	1.23	1.25	1.28	1.33	1.62	1.65
mPodxl-JF1-mPodxl_SNP16	agattcgctggtgacagcagcc	Podxl	SNP_probe	JF1	autosomal	0.705637068	1	-4.17
mPodxl-JF1-mPodxl_SNP17	caacgaggagcaggaaggatgccatgc	Podxl	SNP_probe	JF1	autosomal	0.705637068	4	-0.46	-0.02	0.54	0.54
mPodxl-JF1-mPodxl_SNP18	tgaggggcaggctgaagcggtc	Podxl	SNP_probe	JF1	autosomal	0.705637068	3	-0.09	0.71	0.74
mPodxl-JF1-mPodxl_SNP24	gggtttgctcaggcacagcc	Podxl	SNP_probe	JF1	autosomal	0.705637068	4	-0.81	-0.79	-0.41	0.08
mPodxl-JF1-mPodxl_SNP27	aaagtatttgcggtctgtcaaatggcc	Podxl	SNP_probe	JF1	autosomal	0.705637068	2	-1.19	-0.38
mPodxl-JF1-mPodxl_SNP28	gaggtcatcagaaatgggacagctg	Podxl	SNP_probe	JF1	autosomal	0.705637068	3	-0.97	-0.19	-0.13
mPodxl-JF1-mPodxl_SNP29	ggagttggcgcacacacacaca	Podxl	SNP_probe	JF1	autosomal	0.705637068	9	1.01	1.14	1.44	1.44	1.59	1.64	1.74	2.01	2.01
mPodxl-JF1-mPodxl_SNP30	attgcgaggagggagacaaccttcgg	Podxl	SNP_probe	JF1	autosomal	0.705637068	4	-0.48	-0.26	0.16	0.32
