# Supplementary material for: Allele-specific RNA imaging shows that allelic imbalances can arise in tissues through transcriptional bursting
Source: PLoS Genet. 2019 Jan 9;15(1):e1007874. doi: 10.1371/journal.pgen.1007874 (PMC6342324; doi:10.1371/journal.pgen.1007874)
Supplement: S9 Table — (CSV) [file pgen.1007874.s020.csv]

cell_type	gene	averageExpression (UMI/cell)	ProportionOfcells_w_expression
1	Aebp1	0.0789210789210789	0.0549450549450549
10	Aebp1	0.034608378870674	0.0236794171220401
11	Aebp1	0.043859649122807	0.0394736842105263
12	Aebp1	0.0405405405405405	0.0405405405405405
13	Aebp1	0.0170212765957447	0.0127659574468085
14	Aebp1	0.0229357798165138	0.0198776758409786
15	Aebp1	0.0383386581469649	0.0319488817891374
16	Aebp1	0.0238095238095238	0.0238095238095238
2	Aebp1	0.807692307692308	0.5
3	Aebp1	0.0276414168114191	0.0249225889283287
4	Aebp1	0.297280202403542	0.166982922201139
5	Aebp1	0.529611423220974	0.343398876404494
6	Aebp1	0.0839080459770115	0.0701149425287356
7	Aebp1	0.0989010989010989	0.0757663389242337
8	Aebp1	0.0181818181818182	0.0181818181818182
9	Aebp1	0.0765391014975042	0.064891846921797
1	Aqp11	0.051948051948052	0.044955044955045
10	Aqp11	0.0236794171220401	0.0236794171220401
11	Aqp11	0.0131578947368421	0.0131578947368421
12	Aqp11	0.0405405405405405	0.0405405405405405
13	Aqp11	0.025531914893617	0.025531914893617
14	Aqp11	0.0198776758409786	0.0191131498470948
15	Aqp11	0.0319488817891374	0.0287539936102236
16	Aqp11	0.0476190476190476	0.0476190476190476
2	Aqp11	0.0128205128205128	0.0128205128205128
3	Aqp11	0.148478211615437	0.130843591873726
4	Aqp11	0.021505376344086	0.021505376344086
5	Aqp11	0.0292602996254682	0.0277387640449438
6	Aqp11	0.0482758620689655	0.0448275862068966
7	Aqp11	0.0283400809716599	0.0277617119722383
8	Aqp11	0.0272727272727273	0.0272727272727273
9	Aqp11	0.129783693843594	0.116472545757072
1	Churc1	0.282717282717283	0.21978021978022
10	Churc1	0.293260473588342	0.227686703096539
11	Churc1	0.241228070175439	0.179824561403509
12	Churc1	0.121621621621622	0.108108108108108
13	Churc1	0.272340425531915	0.229787234042553
14	Churc1	0.325688073394495	0.273700305810398
15	Churc1	0.233226837060703	0.198083067092652
16	Churc1	0.904761904761905	0.571428571428571
2	Churc1	0.397435897435897	0.294871794871795
3	Churc1	0.230156332603278	0.194773808624726
4	Churc1	0.392789373814042	0.304870335230867
5	Churc1	0.363295880149813	0.284058988764045
6	Churc1	0.483908045977011	0.34367816091954
7	Churc1	0.825910931174089	0.504916136495084
8	Churc1	1.00909090909091	0.581818181818182
9	Churc1	0.311148086522463	0.237936772046589
1	Lyplal1	0.032967032967033	0.031968031968032
10	Lyplal1	0.0127504553734062	0.0127504553734062
11	Lyplal1	0.0263157894736842	0.0219298245614035
12	Lyplal1	0.027027027027027	0.027027027027027
13	Lyplal1	0.00851063829787234	0.00851063829787234
14	Lyplal1	0.0214067278287462	0.0198776758409786
15	Lyplal1	0.0191693290734824	0.0191693290734824
16	Lyplal1	0.0238095238095238	0.0238095238095238
2	Lyplal1	0.0384615384615385	0.0384615384615385
3	Lyplal1	0.14088815044181	0.122989200211464
4	Lyplal1	0.0284629981024668	0.0271979759645794
5	Lyplal1	0.0335908239700375	0.0318352059925094
6	Lyplal1	0.0551724137931034	0.0528735632183908
7	Lyplal1	0.0474262579525737	0.0456911509543088
8	Lyplal1	0.0545454545454545	0.0454545454545455
9	Lyplal1	0.242928452579035	0.204658901830283
1	Mpp5	0.0929070929070929	0.0789210789210789
10	Mpp5	0.0255009107468124	0.0255009107468124
11	Mpp5	0.0570175438596491	0.0482456140350877
12	Mpp5	0.0405405405405405	0.0405405405405405
13	Mpp5	0.0340425531914894	0.025531914893617
14	Mpp5	0.0382262996941896	0.0374617737003058
15	Mpp5	0.0159744408945687	0.0159744408945687
16	Mpp5	0.0952380952380952	0.0952380952380952
2	Mpp5	0.923076923076923	0.564102564102564
3	Mpp5	0.115965561513481	0.105467864964882
4	Mpp5	0.0550284629981025	0.0524984187223276
5	Mpp5	0.0592228464419476	0.0559456928838951
6	Mpp5	0.166666666666667	0.149425287356322
7	Mpp5	0.234817813765182	0.198958935801041
8	Mpp5	0.354545454545455	0.272727272727273
9	Mpp5	0.276206322795341	0.231281198003328
1	Podxl	0.888111888111888	0.462537462537463
10	Podxl	0	NA
11	Podxl	0.0043859649122807	0.0043859649122807
12	Podxl	0	NA
13	Podxl	0.00425531914893617	0.00425531914893617
14	Podxl	0.00382262996941896	0.00382262996941896
15	Podxl	0.00638977635782748	0.00638977635782748
16	Podxl	0	NA
2	Podxl	6.94871794871795	0.987179487179487
3	Podxl	0.00158598293180273	0.00143493693829771
4	Podxl	0.000632511068943707	0.000632511068943707
5	Podxl	0.00234082397003745	0.00187265917602996
6	Podxl	0.00114942528735632	0.00114942528735632
7	Podxl	0.00231347599768652	0.00231347599768652
8	Podxl	0.00909090909090909	0.00909090909090909
9	Podxl	0.00499168053244592	0.00499168053244592
1	Prcp	0.0729270729270729	0.0689310689310689
10	Prcp	0.453551912568306	0.349726775956284
11	Prcp	0.302631578947368	0.258771929824561
12	Prcp	0.0135135135135135	0.0135135135135135
13	Prcp	0.127659574468085	0.119148936170213
14	Prcp	0.0519877675840979	0.0489296636085627
15	Prcp	0.0511182108626198	0.0479233226837061
16	Prcp	0.0476190476190476	0.0476190476190476
2	Prcp	0.0384615384615385	0.0256410256410256
3	Prcp	0.148176119628427	0.131145683860736
4	Prcp	0.0512333965844402	0.047438330170778
5	Prcp	0.0641385767790262	0.0591058052434457
6	Prcp	0.0908045977011494	0.0827586206896552
7	Prcp	0.240023134759977	0.201850780798149
8	Prcp	0.336363636363636	0.290909090909091
9	Prcp	0.212978369384359	0.184692179700499
1	Stard5	0.0679320679320679	0.0629370629370629
10	Stard5	0.109289617486339	0.0947176684881603
11	Stard5	0.0526315789473684	0.043859649122807
12	Stard5	0.027027027027027	0.027027027027027
13	Stard5	0.0851063829787234	0.0765957446808511
14	Stard5	0.0382262996941896	0.0344036697247706
15	Stard5	0.0287539936102236	0.0287539936102236
16	Stard5	0.0952380952380952	0.0952380952380952
2	Stard5	0.0256410256410256	0.0128205128205128
3	Stard5	0.162638773506533	0.142549656370365
4	Stard5	0.0543959519291588	0.0512333965844402
5	Stard5	0.0595739700374532	0.0553604868913858
6	Stard5	0.217241379310345	0.181609195402299
7	Stard5	0.101214574898785	0.0919606709080393
8	Stard5	0.245454545454545	0.172727272727273
9	Stard5	0.249584026622296	0.214642262895175
